# Supplementary material for: MicroRNA transcriptome analysis reveals the potential role of miRNAs in regulating adipocyte hyperplasia and hypertrophy
Source: Front Genet. 2026 Jan 16;17:1737852. doi: 10.3389/fgene.2026.1737852 (PMC12856495; doi:10.3389/fgene.2026.1737852)
Supplement: Supplementary file 2 [file Table6.xlsx]

## Sheet: Sheet1
Supplementary Table S6 Summary of the novel miRNAs identified in twelve libraries
Novle miRNA	Mature miRNA sequence (5'-3')	Precursor miRNA location
ssc-novel-1	UUCAAGUAAUUCAGGAUAGGUU	15:120453419..120453476:+
ssc-novel-2	UUCAAGUAACCCAGGAUAGGCU	13:22814576..22814637:+
ssc-novel-3	CAUUGCACUUGUCUCGGUCUGA	3:8006727..8006787:-
ssc-novel-4	CAAAGUGCUGUUCGUGCAGGUAG	3:8006929..8006991:-
ssc-novel-5	AACUGGCCCACAAAGUCCCGCU	3:28913101..28913160:-
ssc-novel-6	CCGCACUGUGGGUACUUGCUG	3:8007145..8007206:-
ssc-novel-7	UGGUAGACUGUGGAACGUAGG	AEMK02000452.1:28487..28547:+
ssc-novel-8	UAUGUAAUAUGGUCCACGUCU	AEMK02000452.1:31734..31791:+
ssc-novel-9	UGUAUGUCAACUGAUCCACAGU	AEMK02000452.1:55591..55645:+
ssc-novel-10	AAUAUUAUACAGUCAACCUCU	AEMK02000452.1:70495..70551:+
ssc-novel-11	AGAUAUUGCACGGUUGAUCUCU	AEMK02000452.1:41712..41768:+
ssc-novel-12	UAAUUUUAUGUAUAAGCUAGU	3:11341773..11341834:+
ssc-novel-13	CACGGACCCUUUGGCAGAUGAGU	5:11910213..11910276:-
ssc-novel-14	AAACAAACAUGGUGCACUUCUU	AEMK02000452.1:39758..39816:+
ssc-novel-15	UAAUACUGCCUGGUAAUGAUGACG	6:63490141..63490201:+
ssc-novel-16	CACUCCUCUCCUCCCGUCUUCC	2:1473430..1473491:-
ssc-novel-17	AUCACACAAAGGCAACUUUUG	AEMK02000452.1:66046..66105:+
ssc-novel-18	UUACAAUACAACCUGAUAAGU	X:59602895..59602947:+
ssc-novel-19	AUAAUACAUGGUUAACCUCUUU	AEMK02000452.1:53564..53624:+
ssc-novel-20	GUCAUACACGGCUCUCCUCUCU	AEMK02000452.1:59569..59628:+
ssc-novel-21	UGGUGCCUGACGUCUUGGCAGU	2:1474435..1474496:-
ssc-novel-22	AUCAUAGAGGAAAAUCCACAU	AEMK02000452.1:45604..45662:+
ssc-novel-23	UUGUCCGUGCCCCACCCACU	AEMK02000489.1:46335..46392:+
ssc-novel-24	ACCCGUCCCGUGCGUCCCCGGA	AEMK02000452.1:503051..503109:-
ssc-novel-25	CACAACUCUGGGAAGUACCAUUU	X:47281517..47281578:+
ssc-novel-26	UCUGUGGACACUGGAGUCU	6:51309779..51309828:+
ssc-novel-27	CAUCCCUUGCAUGGUGGAGGGU	X:43705629..43705689:+
ssc-novel-28	GCUCUGACUUUAUUGCACUACU	12:35428622..35428682:-
ssc-novel-29	GUGCAUUGUAGUUGCAUUGC	5:6725008..6725068:-
ssc-novel-30	ACAGCGGCUGUGGCUCGACC	17:50124512..50124560:-
ssc-novel-31	AUUCCUAGAAAUUGUUCACAAU	X:61134772..61134835:-
ssc-novel-32	AGAGGUCUUCCAUGGUGCAUUCG	AEMK02000452.1:63918..63981:+
ssc-novel-33	AAUCACUAAUUCCACUGCCAUC	9:39279731..39279790:+
ssc-novel-34	UGGUCGACCAGUUGGAAAGU	AEMK02000452.1:69063..69121:+
ssc-novel-35	CUGAAUGGAAUUGUCUCAGCCU	11:25307571..25307631:+
ssc-novel-36	ACUGAAUGGAAUUGUCUCAGCC	11:25307569..25307628:-
ssc-novel-37	AGGACUGUCAAACCUGAGAAU	17:62783539..62783599:-
ssc-novel-38	GUCAUGGGUCUCCCUCACUGU	8:54238029..54238076:-
ssc-novel-39	AAAUCUCUGCAGGCAAAUGUGA	3:85322870..85322931:+
ssc-novel-40	AUGUGCAUACGUAUAACU	8:51584298..51584348:+
ssc-novel-41	AGGCAAAGGAGAUUUUGAU	2:9212436..9212499:+
ssc-novel-42	CUGAGAGAGGUACUGUUACU	14:73346491..73346530:+
ssc-novel-43	GCGACCCAUACUUGGUUUCAGA	13:107316771..107316832:+
ssc-novel-44	CUGCUGGAGAAGAAGGAAAGC	6:17271009..17271076:-
ssc-novel-45	CUGCCGUUGGGUCUGGGGUGUGU	1:165080739..165080800:+
ssc-novel-46	UUGAAUCUGUAGAUUGAU	5:70209319..70209400:+
ssc-novel-47	CUUCCGAGCUGAAAGCC	1:111622572..111622643:+
ssc-novel-48	UUGCCAAAUCCUUUCUUCACC	2:58161665..58161712:+
ssc-novel-49	UAAUACUGCCGGGUAAUGAUGGA	5:63757990..63758053:-
ssc-novel-50	CCUGUUGCUACCUCUCUGAAUU	17:38304066..38304126:+
ssc-novel-51	CAGUGCAAUGAUAUUGUCAAAGC	14:50245385..50245441:-
ssc-novel-52	UCCCUGAGACCCUAGCUUA	2:5960080..5960133:+
ssc-novel-53	UUCCCUUUGUCAUCCUUUGCC	1:143786913..143786971:+
ssc-novel-54a	UAGUGCAAUAUUGCUUAUAGGGU	12:35419633..35419694:-
ssc-novel-54b	UAGUGCAAUAUUGCUUAUAGGGU	12:35419593..35419656:-
ssc-novel-55a	UGGCAGUGUAUUGUUAGCUGGU	16:34347016..34347078:-
ssc-novel-55b	UGGCAGUGUAUUGUUAGCUGGU	16:34347056..34347117:-
ssc-novel-56	UCCCUGUCCCCCGGGAGCU	9:60527444..60527496:+
ssc-novel-57	UGGCUCAGUCAGCAGGAAC	14:47517536..47517582:+
ssc-novel-58	ACUGGACUUGGAAUCAGAAGGU	7:76307891..76307942:+
ssc-novel-59a	UCUACAGUGGCUGUGGCU	17:32590775..32590845:+
ssc-novel-59b	UCUACAGUGGCUGUGGCU	17:32590827..32590880:+
ssc-novel-60	UACCACAGGGCAGAACCACGU	1:97809258..97809343:+
ssc-novel-61	UUCCACUUCGGCACCGG	6:51307934..51308017:+
ssc-novel-62	AUGCACCUGGGCAAGGAUU	X:43716478..43716533:+
ssc-novel-63	AUGCACCUGGGCAAGGAAUU	3:65729188..65729261:-
ssc-novel-64	CCUUCGGUGAGGGCUGCCGUGA	12:45087296..45087357:-
ssc-novel-65	CCGAGGAGCUCCUGGAGCA	15:93578735..93578778:+
ssc-novel-66	AGACCGGAUAUUAAACAAGACACU	6:17307457..17307542:-
ssc-novel-67	AUGUGCUUGGCUGAGGA	13:202270273..202270354:+
ssc-novel-68	AUGGGUCUGACGGAGCAGCCGC	3:132337351..132337408:+
ssc-novel-69	CAACUAGACUGUGAGCUUCU	15:3177319..3177365:+
ssc-novel-70	GGUUUGGACUUCAUCCCU	18:20109677..20109739:-
ssc-novel-71a	UGAUGCCUGGCAUUUUGUGUGU	7:90883553..90883620:-
ssc-novel-71b	UGAUGCCUGGCAUUUUGUGUGU	7:90883555..90883622:+
ssc-novel-72	CCGGCGCGCCCCCGGCC	7:715187..715238:+
ssc-novel-73	GCGGGCCCACGGGGGCC	10:45359872..45359942:+
ssc-novel-74	CCCCCUUCGCCGGUCUCCUCC	AEMK02000489.1:51111..51197:+
ssc-novel-75	CACCCGGCCCGGGCACG	5:19173536..19173590:-
ssc-novel-76	UUGGCCUUCGCACCCUAACAGG	2:143319583..143319642:-
ssc-novel-77	CGCACAGCGAGGUGAACCCC	12:22414570..22414630:+
ssc-novel-78	UUUCCCCUCGCCCAUCCCCAGA	7:52738724..52738805:-
ssc-novel-79	AGGCGCCAGAGACCGAGUUUGU	13:69016480..69016537:-
ssc-novel-80	CAGUGCCUCGGCAGUGCAGCC	12:60749077..60749130:+
ssc-novel-81	UCUGACCUUCCUGCAUCCCGUU	AEMK02000452.1:49107..49179:+
ssc-novel-82	CGCCUCCUCCUCCCCCCCU	5:15812713..15812751:-
ssc-novel-83	UCCGUAAUUACUCAUGUACCCA	18:37919122..37919184:-
ssc-novel-84	AGUUACAGCCGCCUGUCUCUGG	6:97251472..97251534:-
ssc-novel-85	CUGACCUGCCACCCCACCCACAGC	2:516646..516727:+
ssc-novel-86	CACAGCAAGUGUAGACAGGC	9:114528014..114528071:+
ssc-novel-87	AAAGGCACAGACAGGAA	7:4664814..4664869:-
ssc-novel-88	ACCAUCGGAGGACGCGGUAGCU	12:1126518..1126578:+
ssc-novel-89a	GGCGACCCGGCUGUGGCU	12:395475..395522:-
ssc-novel-89b	GGCGACCCGGCUGUGGCU	12:395504..395579:-
ssc-novel-90	GUGAAAUGUUUAGGACCACU	AEMK02000452.1:2527866..2527922:+
ssc-novel-91	CGCCUCCUCUCGCCGCC	7:65090618..65090685:+
ssc-novel-92	UCAGCUUCGGGCCUAGAUCCU	1:272963406..272963473:+
ssc-novel-93	UUGGUGGGGGCCGGGCC	3:94065639..94065675:+
ssc-novel-94a	UACGAAUUUCAGGAAUACAGC	10:23352078..23352135:+
ssc-novel-94b	UACGAAUUUCAGGAAUACAGC	10:23352076..23352133:-
ssc-novel-95	UGCACAACAGAGCGAGCCAGCU	11:4638694..4638751:-
ssc-novel-96	UGCGUUCAUUCUGUUUGGCCU	5:21156954..21157012:-
ssc-novel-97	UUUGUUCGUUCGGCUCGCGUGA	15:121025888..121025945:-
ssc-novel-98	UAACACUGUCUGGUAAAGAUG	5:63757578..63757639:-
ssc-novel-99	UUAAGGGUGAAGCUGGUC	15:16573222..16573295:-
ssc-novel-100	CUGAUGGCCUCUGUCCCCCAGA	X:43221424..43221484:-
ssc-novel-101	GAGGACCACCCCUCCCC	8:3022528..3022571:-
ssc-novel-102	UUGAACUGUUAAGAACCACUGG	AEMK02000452.1:2527862..2527922:-
ssc-novel-103	AGCAGAGCAGCUCCCUC	AEMK02000451.1:30670..30732:-
ssc-novel-104	AGGGCAUCCCUGUAGGAGC	3:52253812..52253863:+
ssc-novel-105	CUCCUGGCUGGCUCGCCA	9:6703259..6703333:+
ssc-novel-106	UUCUCAUUGGCCUCAUGUCCUGU	13:192377146..192377197:+
ssc-novel-107	CGGUUUACCGUCCCACAUACAUA	AEMK02000452.1:30474..30524:-
ssc-novel-108	CGGCUCUGGGUCUGUGGGGAGC	4:123419801..123419861:-
ssc-novel-109	UAACACUGUCUGGUAACGAUG	6:63490761..63490820:+
ssc-novel-110	UCCGUCGGGGGCCUGGCACACA	6:167610550..167610611:-
ssc-novel-111	CGGACCUCCUGGACCCC	6:169575662..169575723:+
ssc-novel-112	AGGGACAAGGCUGCAGCC	3:59413647..59413713:+
ssc-novel-113	UUCAUUCGGCUGUCCAGAUGUA	X:94183313..94183387:+
ssc-novel-114	AAAUGAAUUCUGUGCAUAGCA	X:36886426..36886511:+
ssc-novel-115	CUGCCCUUGGCUCCUCCAGAUU	3:68668156..68668217:+
ssc-novel-116	UUGGUGUACACUGGAAUAGCU	16:17543457..17543516:+
ssc-novel-117	CUGGGCAAGGCUGACCU	3:29730602..29730650:-
ssc-novel-118	UCCCUGACUUCUGGCCCCCAGA	5:22876873..22876931:+
ssc-novel-119	CCUGGAUUGAUGGGAGCC	15:93577983..93578054:+
ssc-novel-120	AAAUGAAAAGGAUUGGUUUCU	5:74959077..74959136:+
ssc-novel-121	AGACGUGAUGAAUUGAUCA	4:110963741..110963817:-
ssc-novel-122	CUGAGAGAUGGGAGAGU	9:63091452..63091510:+
ssc-novel-123	GUGGAUUCACUCAACUUGGGUU	8:128536623..128536684:-
ssc-novel-124	UCCGCCCGAAGCAAAACUCU	7:24173687..24173745:-
ssc-novel-125	UCCACGGUGGUGGAAUUGUCC	X:123286587..123286647:-
ssc-novel-126	UUGGCUCUGCGAGGUCGGCU	3:39779404..39779484:+
ssc-novel-127	UGAUCAGCUCCAACUCCCUCAGG	13:22853169..22853227:-
ssc-novel-128a	CACUUCAUCCGGCGACUAGCA	1:167296140..167296187:+
ssc-novel-128b	CACUUCAUCCGGCGACUAGCA	18:50248607..50248654:+
ssc-novel-129	AUCCCUGAGUGUAUGUGGUGAAC	2:18747522..18747586:-
ssc-novel-130	UUAAGGGUGAAGCUGGUCCC	15:16573275..16573322:-
ssc-novel-131	CGCACUUGGCAUCUGGUCCUCA	AEMK02000361.1:750268..750328:-
ssc-novel-132	AGAACUGGAGAUGAGAGCC	18:47090400..47090485:+
ssc-novel-133	UGUGGUUGUGGCAUAGACCUC	13:73305281..73305341:+
ssc-novel-134	GCAAAGCACACGGCCUGCAGAGA	6:52007502..52007564:-
ssc-novel-135	GACCCUGUCCGCCCCUUCCCAGG	AEMK02000452.1:2993001..2993058:+
ssc-novel-136	GAGGUCAGCCUGGAGUC	15:93580008..93580046:+
ssc-novel-137	AAUAUAACACAGAUGGCCUGU	AEMK02000452.1:69547..69603:+
ssc-novel-138	GCUGGUCCCCCCGGCCCU	6:160829730..160829792:+
ssc-novel-139	AUGGCUGCCCUGGGUCU	13:34548008..34548062:-
ssc-novel-140a	UAAGUGCUUCCAUGUUUUAGU	8:110081301..110081358:+
ssc-novel-140b	UAAGUGCUUCCAUGUUUUAGU	8:110081466..110081527:+
ssc-novel-141	UUCAGGUAAAAGACACACACU	1:22790047..22790104:-
ssc-novel-142a	CGUGGGGUGGACUGUCCC	12:20004879..20004920:-
ssc-novel-142b	CGUGGGGUGGACUGUCCC	12:20020141..20020183:-
ssc-novel-143	UGAUUGGCACCUCUUGGAGUGA	X:119858058..119858114:-
ssc-novel-144	GCCUCCUGUCGGGACCC	6:79902479..79902550:-
ssc-novel-145	AGGUUACCCGAGCAACUUUGCAU	AEMK02000452.1:68910..68964:+
ssc-novel-146	UGCCCGUGAGCCACAUCACCUU	17:57976169..57976231:-
ssc-novel-147	CUAACUCCCGUGUACUGCACU	16:45022717..45022780:+
ssc-novel-148	CUGUGGACUUUGCUGCC	12:20017122..20017186:-
ssc-novel-149	GCUCCUGGCAGCCCUGGA	6:64498337..64498402:-
ssc-novel-150	AACCAGACUCUGAGAGCAGGAC	X:8239615..8239671:-
ssc-novel-151	UGGGACUGAGGUUGAGAAUU	12:25079746..25079789:+
ssc-novel-152	UGAGUAUUACAUGGCCAAUCU	AEMK02000452.1:64448..64500:+
ssc-novel-153	AAGCCUCUCGGACAGACU	6:92441403..92441463:-
ssc-novel-154	UUCUCUCCUUUGCUCUCUCAGC	12:51921636..51921709:-
ssc-novel-155	UGGGGAGCCAGAACUGAGCC	6:51309144..51309185:+
ssc-novel-156	GCGGCAGGCUGAGCCUCGACC	2:65074506..65074564:-
ssc-novel-157a	UUGGAAUUUUGCAGUGUCCACC	13:23821395..23821462:+
ssc-novel-157b	UUGGAAUUUUGCAGUGUCCACC	13:23821355..23821417:+
ssc-novel-158	UGAUAAUACAACCUGAUAAGU	X:59551167..59551219:+
ssc-novel-159	UCAGCAAUUCUUGGUUCUCAUU	X:74286653..74286713:+
ssc-novel-160	CAGGUGAUCUCUGGAGCC	2:74322810..74322859:+
ssc-novel-161	AACACACCUGGUUAACCUCUUU	AEMK02000452.1:33503..33563:+
ssc-novel-162	UCUGAGAUGUGACCUGGGCAUC	5:27343474..27343534:-
ssc-novel-163	AGACUGUCCCUGCACCU	1:236380090..236380164:-
ssc-novel-164	AACACACCUGGUUAACCU	AEMK02000452.1:33836..33888:+
ssc-novel-165	AGCUGCAGGACGAGCUCU	AEMK02000328.1:613355..613397:-
ssc-novel-166	GAAGGCUUGAAGCACCC	2:74331015..74331069:+
ssc-novel-167	UGAUUGGCACCUCUUUGAGUGA	X:119828457..119828513:-
ssc-novel-168	UCCCUUGUGUCCUCCUCUCAGC	5:22414261..22414318:-
ssc-novel-169a	GACCUUGGCUGUGGUCC	6:146346755..146346808:+
ssc-novel-169b	GACCUUGGCUGUGGUCC	7:24072669..24072709:+
ssc-novel-170	UCUGCCCCGUCUGGCCUCU	12:46633624..46633700:-
ssc-novel-171	GAAGGAAUUGAAGGACC	14:92254312..92254379:-
ssc-novel-172	GAGCGAGGACAGGAGCU	12:20834555..20834604:+
ssc-novel-173	UUCUCCAAGGACACUCUGUCUCU	14:39227686..39227757:-
ssc-novel-174	UUAUGGCCCUUCGGUAAUUCACU	18:18982270..18982334:-
ssc-novel-175	CGCCUGAAAAAGCCUCUUACAUGG	5:47187717..47187783:+
ssc-novel-176	UCCCUGGGCUCUGCCUCCC	10:27581866..27581954:+
ssc-novel-177	UCUGGCACAUGUUCUAACCUGUCU	5:66780488..66780549:-
ssc-novel-178	GCAGGCUGCAGUGAGACC	12:39355513..39355566:-
ssc-novel-179	ACUGUCACCUUUUUGAGUAGA	X:119836624..119836682:-
ssc-novel-180	CCCUGUCCUCCAGGAGCUCA	1:260984775..260984832:+
ssc-novel-181	UUGGCCCUCUUUCCUGUCCUAGG	12:26391755..26391828:-
ssc-novel-182	UGAAACAUACACGGGAAACCUCU	AEMK02000452.1:35953..36009:+
ssc-novel-183	AAAGGAUUCUGCUGUCGGUCCCACU	AEMK02000452.1:67968..68034:+
ssc-novel-184	AAGGUGUCAGGAUGGCCGAGU	3:30248923..30248969:-
ssc-novel-185	UUUGCACCUCCGAGAGUGGAAU	2:141183370..141183431:+
ssc-novel-186	CUGCCUGGGGACAAGGUGGU	4:83351728..83351779:-
ssc-novel-187	UCGAGGAGCUCCCAGUCU	3:7628618..7628689:-
ssc-novel-188	GCUUGUCCAAGACCUUCU	17:41756373..41756454:-
ssc-novel-189	CCCAAUACACGGUCGAUCUCU	AEMK02000452.1:60317..60374:+
ssc-novel-190	AGGAGGACCUGGCCACU	2:57056145..57056223:+
ssc-novel-191	GAGCAUGGUAAUGGAUUU	15:120300267..120300332:+
ssc-novel-192	AACACCCCUGUUUGUCU	14:131810447..131810531:+
ssc-novel-193	AACUGUACCAGGAUGCCAGCAUAAU	2:141180983..141181050:+
ssc-novel-194	CAGACUCAGCCACCCAGAA	3:69251666..69251741:-
ssc-novel-195	AGUGGUCCUCUGAGAGGCA	9:124372180..124372230:+
ssc-novel-196	UAAGUGCUUCCAUGUUUUAGUAG	8:110080990..110081049:+
ssc-novel-197	CAACUAGACUGUGAGCUUC	5:23481153..23481232:-
ssc-novel-198	GAUUCCUGCUCUGCCCU	8:90178482..90178544:-
ssc-novel-199	AGUGACCAGGCUCUGUCAGCC	12:20920379..20920433:+
ssc-novel-200	UACCCAUUGCAUAUCGGAGUUG	X:43714081..43714139:+
ssc-novel-201a	CUCCUGGGAAGACUGUGACCAGC	8:4141259..4141343:+
ssc-novel-201b	CUCCUGGGAAGACUGUGACCAGC	8:4141309..4141393:+
ssc-novel-202	ACUUCAGUUUUUACUCU	13:54268163..54268245:-
ssc-novel-203	UCAGUAGUUGCAUGCAGGGAGG	13:99768461..99768523:-
ssc-novel-204	UUGCAGAUGAGAAUGCGCAACU	15:101320220..101320273:+
ssc-novel-205a	AGGCUCAGCUCAGCAGGA	2:81331293..81331369:-
ssc-novel-205b	AGGCUCAGCUCAGCAGGA	2:81331269..81331311:-
ssc-novel-206	UAAUAAUUAGGCAGUUUAAUGA	X:90160264..90160326:+
ssc-novel-207	UUUGAUCUUCUGAUUCCU	13:100824410..100824451:+
ssc-novel-208	UGCUGGAGCAGGGCCUCC	17:50521220..50521282:+
ssc-novel-209	UGAUUGACACCUCUGUUAGUGG	X:119846757..119846813:-
ssc-novel-210	UGGAAACACUUCUGCACAAACU	1:126304696..126304754:-
ssc-novel-211	CUGUCCACUGUUGAGCC	1:116667698..116667759:-
ssc-novel-212	AAACAUUCGCGGUGCACUUCUU	AEMK02000452.1:37945..38003:+
ssc-novel-213	AGGACGGGAAGAGAGGAG	6:78166999..78167058:-
ssc-novel-214	UGCUCUGCAGUGCCCCACCUUG	2:143635119..143635178:+
ssc-novel-215	CAGGGAACAGGUGUGACU	3:8728371..8728410:-
ssc-novel-216	UCAAGGUCCGCUGUGAACACGG	4:69968881..69968938:+
ssc-novel-217	CACAAUACACGGUCGGCCUCU	AEMK02000452.1:70100..70156:+
ssc-novel-218	UUGUGACAAGGAACACACAACU	12:25130823..25130891:+
ssc-novel-219	CUGGGAUCAUCCCUCUGGCAGG	3:111768163..111768215:+
ssc-novel-220	AACUCAGAGCCUCCACC	13:124644696..124644778:+
ssc-novel-221	ACAGCAGGAACUCCAUCACA	13:72567855..72567938:+
ssc-novel-222	AGGCUUUGAUGGACUAA	16:5625032..5625077:-
ssc-novel-223	CUAGACUGAAGCUCCCUGAGC	12:46901420..46901483:-
ssc-novel-224	AGAGGCAGCUCCUGAGAC	5:51348565..51348607:+
ssc-novel-225	CUGUGUGGUUCUGAGGCU	6:87506852..87506908:+
ssc-novel-226	UUGAAAGGCUAUUUCUUGGUC	9:118825801..118825860:-
ssc-novel-227	GAAAGAUGCCGGAAAGUC	1:96454619..96454680:+
ssc-novel-228	CAGCUGCCAGAGCUGCCCUC	2:75064772..75064819:+
ssc-novel-229	UGGGACCAGAGCUUCACC	2:64810180..64810230:-
ssc-novel-230	UCCCUGUCCUCCUGGAGCU	9:132221606..132221652:-
ssc-novel-231	CGCGUACCAAAAGUAAUAAUGUC	AEMK02000682.1:1108702..1108761:+
ssc-novel-232	UGUCAUGCUGGGGAGUGUAGUGA	7:32187902..32187964:+
ssc-novel-233	CACUAGAUUCUGAGCUCCUGA	14:72036243..72036289:-
ssc-novel-234	CUGGUGCUGCUGGCCCU	2:68965367..68965428:+
ssc-novel-235	UCGUGGAGCUCACAGUCUAGU	14:29648939..29648995:+
ssc-novel-236	CUCCAAGGACUGCUGCU	5:77319238..77319300:+
ssc-novel-237	UCCCUGUCCUCCAGGAGCCCACA	14:123232633..123232708:-
ssc-novel-238	AUCAUACAAGGACAAUUUCUU	AEMK02000452.1:51298..51356:+
ssc-novel-239	AAUGUCCCCUGGGGUGAAACU	10:54264174..54264240:-
ssc-novel-240	UUGGACCCGGUCCUGCGCUC	X:110833848..110833891:-
ssc-novel-241	CGCUGGUCCUCCUGGUGCU	4:95890300..95890347:-
ssc-novel-242	AUAGAGGAGGCCCGUUCU	AEMK02000627.1:7425..7486:+
ssc-novel-243	CGUGGACUUCACCAAGCU	5:5084948..5084993:-
ssc-novel-244	AGCAGCAUUGUACAGGG	1:51683187..51683231:+
ssc-novel-245	CGGCCUGCAGCUGGCGC	2:77697769..77697845:-
ssc-novel-246	UUCCCUGCCCUCUUCCUCCAGG	X:45975471..45975543:-
ssc-novel-247	CCUCCUCCCGGCCCCGGC	X:113859249..113859326:-
ssc-novel-248	UCAGGCUCAAGGACACAGCGACC	6:44050665..44050726:+
ssc-novel-249	AAGGAGGAAUUCACAGCU	X:117968662..117968711:+
ssc-novel-250	AAGGAGCUCACAGUCUAU	16:65362033..65362086:+
ssc-novel-251	AAGCUCAGUUCAGCAGGAA	14:94675002..94675041:-
ssc-novel-252	UGAGAACUGAAUUCGAUGGGA	4:102787035..102787120:-
ssc-novel-253	AAAGAGGGUAGAAGCAGACC	6:106090780..106090828:-
ssc-novel-254	AUAUCCUGGACAAUGAGACC	6:51438850..51438892:+
ssc-novel-255	AAAAAUACGGGUGCACUUCUAU	AEMK02000452.1:40922..40980:+
ssc-novel-256	CUCACAUUGCCUGGGAUUUCC	5:81002251..81002340:-
ssc-novel-257	AUUCUGUUAGAAAAAUGCAAGA	13:179844092..179844150:-
ssc-novel-258	UCCCUGUCCUCCAGGUGCUCACA	1:206306261..206306326:+
ssc-novel-259	UAAGGACCAGCACACGCC	13:72568913..72568983:+
ssc-novel-260	ACUGGACAUGGAGUCAGAAGA	15:24698699..24698772:-
ssc-novel-261	CGGGGGGCCUCUCCCGCC	16:79406748..79406832:-
