# Supplementary material for: MicroRNA transcriptome analysis reveals the potential role of miRNAs in regulating adipocyte hyperplasia and hypertrophy
Source: Front Genet. 2026 Jan 16;17:1737852. doi: 10.3389/fgene.2026.1737852 (PMC12856495; doi:10.3389/fgene.2026.1737852)
Supplement: Supplementary file 6 [file Table5.xlsx]

## Sheet: Table S4 Summary of the known p
Supplementary Table S5 Summary of the known porcine miRNAs identified in twelve libraries
miRNA	Total reads	Mature miRNA sequence (5'-3')	length(nt)	Mature miRNA Accession No.	Precursor miRNA	Precursor miRNA Accession No.
ssc-miR-99a	9105044	AACCCGUAGAUCCGAUCUUGUG	22	MIMAT0013896	ssc-mir-99a	MI0013114
ssc-miR-10b	5190416	UACCCUGUAGAACCGAAUUUGU	22	MIMAT0013885	ssc-mir-10b	MI0013102
ssc-miR-26a	4367550	UUCAAGUAAUCCAGGAUAGGCU	22	MIMAT0002135	ssc-mir-26a	MI0002429
ssc-miR-199b-3p	2870357	UACAGUAGUCUGCACAUUGGUU	22	MIMAT0007760	ssc-mir-199b	MI0008219
ssc-miR-199a-3p	2870354	ACAGUAGUCUGCACAUUGGUUA	22	MIMAT0013875	ssc-mir-199a-2	MI0013093
ssc-miR-148a-3p	2621700	UCAGUGCACUACAGAACUUUGU	22	MIMAT0002124	ssc-mir-148a	MI0002418
ssc-miR-143-3p	2322868	UGAGAUGAAGCACUGUAGCUC	21	MIMAT0013879	ssc-mir-143	MI0013098
ssc-miR-100	2033319	AACCCGUAGAUCCGAACUUGUG	22	MIMAT0013911	ssc-mir-100	MI0013128
ssc-miR-199a-5p	1800362	CCCAGUGUUCAGACUACCUGUUC	23	MIMAT0013874	ssc-mir-199a-2	MI0013093
ssc-miR-27b-3p	1786796	UUCACAGUGGCUAAGUUCUGC	21	MIMAT0013890	ssc-mir-27b	MI0013109
ssc-miR-30a-5p	1475034	UGUAAACAUCCUCGACUGGAAG	22	MIMAT0010193	ssc-mir-30a	MI0010688
ssc-miR-125b	1414141	UCCCUGAGACCCUAACUUGUGA	22	MIMAT0002120	ssc-mir-125b-2	MI0002414
ssc-miR-24-3p	1402565	UGGCUCAGUUCAGCAGGAACAG	22	MIMAT0002134	ssc-mir-24-1	MI0002428
ssc-miR-126-3p	1331858	UCGUACCGUGAGUAAUAAUGCG	22	MIMAT0018378	ssc-mir-126	MI0016619
ssc-miR-191	1234952	CAACGGAAUCCCAAAAGCAGCUG	23	MIMAT0013876	ssc-mir-191	MI0013095
ssc-miR-99b	886742	CACCCGUAGAACCGACCUUGCG	22	MIMAT0006018	ssc-mir-99b	MI0007077
ssc-let-7g	873085	UGAGGUAGUAGUUUGUACAGUU	22	MIMAT0013867	ssc-let-7g	MI0013087
ssc-let-7i	838074	UGAGGUAGUAGUUUGUGCU	19	MIMAT0002153	ssc-let-7i	MI0002447
ssc-miR-30d	832404	UGUAAACAUCCCCGACUGGAAGCU	24	MIMAT0013871	ssc-mir-30d	MI0013091
ssc-let-7f	666349	UGAGGUAGUAGAUUGUAUAGUU	22	MIMAT0002152	ssc-let-7f-1	MI0002446
ssc-let-7a	637548	UGAGGUAGUAGGUUGUAUAGUU	22	MIMAT0013865	ssc-let-7a-1	MI0013085
ssc-miR-10a-5p	618234	UACCCUGUAGAUCCGAAUUUGU	22	MIMAT0013884	ssc-mir-10a	MI0013101
ssc-miR-199b-5p	580363	CCCAGUGUUUAGACUAUCUGUU	22	MIMAT0017339	ssc-mir-199b	MI0008219
ssc-miR-30e-5p	561850	UGUAAACAUCCUUGACUGGAAGCU	24	MIMAT0013872	ssc-mir-30e	MI0013092
ssc-miR-125a	557339	UCCCUGAGACCCUUUAACCUGUG	23	MIMAT0013897	ssc-mir-125a	MI0013115
ssc-miR-27a	555928	UUCACAGUGGCUAAGUUCCGC	21	MIMAT0002148	ssc-mir-27a	MI0002442
ssc-let-7c	546949	UGAGGUAGUAGGUUGUAUGGUU	22	MIMAT0002151	ssc-let-7c	MI0002445
ssc-miR-23a	521014	AUCACAUUGCCAGGGAUUUCC	21	MIMAT0002133	ssc-mir-23a	MI0002427
ssc-miR-103	462656	AGCAGCAUUGUACAGGGCUAUGA	23	MIMAT0002154	ssc-mir-103-1	MI0002448
ssc-miR-145-5p	448190	GUCCAGUUUUCCCAGGAAUCCCUU	24	MIMAT0002123	ssc-mir-145	MI0002417
ssc-miR-181a	412951	AACAUUCAACGCUGUCGGUGAGUU	24	MIMAT0010191	ssc-mir-181a-1	MI0010686
ssc-miR-152	400343	UCAGUGCAUGACAGAACUUGG	21	MIMAT0013887	ssc-mir-152	MI0013104
ssc-miR-30c-5p	390345	UGUAAACAUCCUACACUCUCAGC	23	MIMAT0002167	ssc-mir-30c-2	MI0002461
ssc-miR-151-5p	357382	UCGAGGAGCUCACAGUCUAGU	21	MIMAT0013882	ssc-mir-151	MI0013100
ssc-miR-146a-5p	324628	UGAGAACUGAAUUCCAUGGGUU	22	MIMAT0022963	ssc-mir-146a	MI0015926
ssc-miR-451	305304	AAACCGUUACCAUUACUGAGUU	22	MIMAT0018382	ssc-mir-451	MI0016623
ssc-miR-374a-5p	288899	UUAUAAUACAACCUGAUAAGUG	22	MIMAT0013913	ssc-mir-374a	MI0013130
ssc-miR-16	288263	UAGCAGCACGUAAAUAUUGGCG	22	MIMAT0007754	ssc-mir-16-2	MI0008212
ssc-miR-23b	254772	AUCACAUUGCCAGGGAUUACCA	22	MIMAT0013893	ssc-mir-23b	MI0013112
ssc-miR-29a	230427	CUAGCACCAUCUGAAAUCGGUUA	23	MIMAT0013870	ssc-mir-29a	MI0013090
ssc-miR-126-5p	216880	CAUUAUUACUUUUGGUACGCG	21	MIMAT0018377	ssc-mir-126	MI0016619
ssc-miR-186	197210	CAAAGAAUUCUCCUUUUGGGCUU	23	MIMAT0002162	ssc-mir-186	MI0002456
ssc-miR-339-5p	190690	UCCCUGUCCUCCAGGAGCUCAC	22	MIMAT0013939	ssc-mir-339-1	MI0013149
ssc-miR-339	190690	UCCCUGUCCUCCAGGAGCUCA	21	MIMAT0025372	ssc-mir-339-2	MI0022144
ssc-miR-4334-3p	190687	UCCCUGUCCUCCAGGAGCUC	20	MIMAT0020366	ssc-mir-4334	MI0015921
ssc-miR-378	182547	ACUGGACUUGGAGUCAGAAGGC	22	MIMAT0013868	ssc-mir-378-1	MI0013088
ssc-miR-365-3p	176043	UAAUGCCCCUAAAAAUCCUUAU	22	MIMAT0013904	ssc-mir-365-2	MI0013120
ssc-miR-195	145095	UAGCAGCACAGAAAUAUUGGC	21	MIMAT0013928	ssc-mir-195	MI0013141
ssc-miR-101	128323	UACAGUACUGUGAUAACUGAA	21	MIMAT0010185	ssc-mir-101-1	MI0010678
ssc-miR-148b-3p	116827	UCAGUGCAUCACAGAACUUUGU	22	MIMAT0013901	ssc-mir-148b	MI0013118
ssc-miR-145-3p	115002	GGAUUCCUGGAAAUACUGUUCU	22	MIMAT0022919	ssc-mir-145	MI0002417
ssc-miR-30b-5p	110715	UGUAAACAUCCUACACUCAGCU	22	MIMAT0007756	ssc-mir-30b	MI0008215
ssc-miR-151-3p	105536	CUAGACUGAAGCUCCUUGAGGA	22	MIMAT0013883	ssc-mir-151	MI0013100
ssc-miR-92a	98607	UAUUGCACUUGUCCCGGCCUGU	22	MIMAT0013908	ssc-mir-92a-2	MI0013124
ssc-miR-140-3p	92793	UACCACAGGGUAGAACCACGGAC	23	MIMAT0006786	ssc-mir-140	MI0002437
ssc-miR-450c-5p	87809	UUUUGCGAUGUGUUCCUAAUAC	22	MIMAT0015717	ssc-mir-450c	MI0014776
ssc-miR-142-5p	84570	CAUAAAGUAGAAAGCACUACU	21	MIMAT0013919	ssc-mir-142	MI0013134
ssc-miR-361-5p	66746	UUAUCAGAAUCUCCAGGGGUAC	22	MIMAT0013933	ssc-mir-361	MI0013145
ssc-miR-1285	65782	CUGGGCAACAUAGCGAGACCCCGU	24	MIMAT0013954	ssc-mir-1285	MI0013164
ssc-miR-127	65620	UCGGAUCCGUCUGAGCUUGGCU	22	MIMAT0013932	ssc-mir-127	MI0013144
ssc-miR-450a	63543	UUUUGCGAUGUGUUCCUAAUAU	22	MIMAT0010188	ssc-mir-450a	MI0010683
ssc-miR-28-3p	53109	CACUAGAUUGUGAGCUCCUGGA	22	MIMAT0015211	ssc-mir-28	MI0002430
ssc-let-7d-5p	52460	AGAGGUAGUAGGUUGCAUAGUU	22	MIMAT0025356	ssc-let-7d	MI0022120
ssc-let-7e	51763	UGAGGUAGGAGGUUGUAUAGUU	22	MIMAT0013866	ssc-let-7e	MI0013086
ssc-miR-214	48110	ACAGCAGGCACAGACAGGCAG	21	MIMAT0002147	ssc-mir-214	MI0002441
ssc-miR-98	41699	UGAGGUAGUAAGUUGUAUUGUU	22	MIMAT0013905	ssc-mir-98	MI0013122
ssc-miR-15b	41620	UAGCAGCACAUCAUGGUUUACA	22	MIMAT0002125	ssc-mir-15b	MI0002419
ssc-miR-450b-5p	40003	UUUUGCAAUAUGUUCCUGAAUA	22	MIMAT0013927	ssc-mir-450b	MI0013140
ssc-miR-574	38406	CACGCUCAUGCACACACCCACA	22	MIMAT0013951	ssc-mir-574	MI0013161
ssc-miR-181b	37773	AACAUUCAUUGCUGUCGGUGGGUU	24	MIMAT0002126	ssc-mir-181b-2	MI0002420
ssc-miR-1468	37402	CUCCGUUUGCCUGUUUUGCUGA	22	MIMAT0025386	ssc-mir-1468	MI0022160
ssc-miR-374a-3p	34723	CUUAUCAGGUUGUAUUGUAAUU	22	MIMAT0013914	ssc-mir-374a	MI0013130
ssc-miR-320	33511	AAAAGCUGGGUUGAGAGGGCGAA	23	MIMAT0013878	ssc-mir-320	MI0013097
ssc-miR-363	31325	AAUUGCACGGUAUCCAUCUGUAA	23	MIMAT0015711	ssc-mir-363-1	MI0014771
ssc-miR-425-5p	31303	AAUGACACGAUCACUCCCGUUGA	23	MIMAT0013917	ssc-mir-425	MI0013133
ssc-miR-139-5p	29845	UCUACAGUGCACGUGUCUCCAG	22	MIMAT0002159	ssc-mir-139	MI0002453
ssc-miR-362	29692	AAUCCUUGGAACCUAGGUGUGAGUG	25	MIMAT0017958	ssc-mir-362	MI0015913
ssc-miR-107	28829	AGCAGCAUUGUACAGGGCUAUCA	23	MIMAT0002155	ssc-mir-107	MI0002449
ssc-miR-34a	27566	UGGCAGUGUCUUAGCUGGUUGU	22	MIMAT0007757	ssc-mir-34a	MI0008216
ssc-miR-17-5p	27476	CAAAGUGCUUACAGUGCAGGUAG	23	MIMAT0007755	ssc-mir-17	MI0008214
ssc-miR-20a	26739	UAAAGUGCUUAUAGUGCAGGUA	22	MIMAT0002129	ssc-mir-20a	MI0002423
ssc-miR-19b	26061	UGUGCAAAUCCAUGCAAAACUGA	23	MIMAT0013950	ssc-mir-19b-2	MI0013159
ssc-miR-144	25835	UACAGUAUAGAUGAUGUAC	19	MIMAT0025364	ssc-mir-144	MI0022132
ssc-miR-28-5p	25488	AAGGAGCUCACAGUCUAUUGAG	22	MIMAT0002136	ssc-mir-28	MI0002430
ssc-miR-1	25442	UGGAAUGUAAAGAAGUAUGUA	21	MIMAT0010187	ssc-mir-1	MI0010682
ssc-miR-423-3p	25438	AGCUCGGUCUGAGGCCCCUCAGU	23	MIMAT0013881	ssc-mir-423	MI0013099
ssc-miR-335	24339	UCAAGAGCAAUAACGAAAAAUG	22	MIMAT0013955	ssc-mir-335	MI0013165
ssc-miR-423-5p	23777	UGAGGGGCAGAGAGCGAGACUUU	23	MIMAT0013880	ssc-mir-423	MI0013099
ssc-miR-221-3p	23326	AGCUACAUUGUCUGCUGGGUUU	22	MIMAT0007762	ssc-mir-221	MI0008221
ssc-miR-148a-5p	23201	AAAGUUCUGAGACACUCCGACU	22	MIMAT0022920	ssc-mir-148a	MI0002418
ssc-miR-374b-5p	22227	AUAUAAUACAACCUGCUAAGUG	22	MIMAT0013915	ssc-mir-374b	MI0013131
ssc-miR-497	21678	CAGCAGCACACUGUGGUUUGU	21	MIMAT0013926	ssc-mir-497	MI0013139
ssc-miR-185	21279	UGGAGAGAAAGGCAGUUCCUGA	22	MIMAT0007759	ssc-mir-185	MI0008218
ssc-miR-342	21029	UCUCACACAGAAAUCGCACCCGUCA	25	MIMAT0013944	ssc-mir-342	MI0013153
ssc-miR-708-5p	20093	AAGGAGCUUACAAUCUAGCUGGG	23	MIMAT0013945	ssc-mir-708	MI0013154
ssc-miR-30a-3p	19916	CUUUCAGUCGGAUGUUUGCAGC	22	MIMAT0015300	ssc-mir-30a	MI0010688
ssc-miR-193a-5p	19806	UGGGUCUUUGCGGGCGAGAUGA	22	MIMAT0013894	ssc-mir-193a	MI0013113
ssc-miR-455-3p	19559	GCAGUCCAUGGGCAUAUACAC	21	MIMAT0013960	ssc-mir-455	MI0013170
ssc-miR-425-3p	18878	AUCGGGAAUGUCGUGUCCGCCC	22	MIMAT0013918	ssc-mir-425	MI0013133
ssc-miR-30e-3p	18651	CUUUCAGUCGGAUGUUUACAGC	22	MIMAT0013873	ssc-mir-30e	MI0013092
ssc-miR-150	18612	UCUCCCAACCCUUGUACCAGUG	22	MIMAT0025365	ssc-mir-150-1	MI0022133
ssc-miR-7	17935	UGGAAGACUAGUGAUUUUGUUGUU	24	MIMAT0002141	ssc-mir-7-2	MI0002435
ssc-miR-143-5p	17811	GGUGCAGUGCUGCAUCUCUGG	21	MIMAT0017374	ssc-mir-143	MI0013098
ssc-miR-3613	17483	UGUUGUACUUUUUUUUUUGU	20	MIMAT0025387	ssc-mir-3613	MI0022161
ssc-miR-224	17251	CAAGUCACUAGUGGUUCCGUUUA	23	MIMAT0002132	ssc-mir-224	MI0002426
ssc-miR-424-5p	16235	CAGCAGCAAUUCAUGUUUUGAA	22	MIMAT0013920	ssc-mir-424	MI0013135
ssc-miR-499-5p	16145	UUAAGACUUGCAGUGAUGUUU	21	MIMAT0013877	ssc-mir-499	MI0013096
ssc-miR-452	15083	AACUGUUUGCAGAGGAAACUGA	22	MIMAT0025374	ssc-mir-452	MI0022149
ssc-miR-758	14538	UUUGUGACCUGGUCCACUAAC	21	MIMAT0015719	ssc-mir-758	MI0014777
ssc-miR-7134-3p	14425	AUGCGGAACCUGCGGAUACGG	21	MIMAT0028144	ssc-mir-7134	MI0023567
ssc-miR-146b	14390	UGAGAACUGAAUUCCAUAGGC	21	MIMAT0010190	ssc-mir-146b	MI0010685
ssc-miR-542-3p	14183	UGUGACAGAUUGAUAACUGAAA	22	MIMAT0013925	ssc-mir-542	MI0013138
ssc-miR-676-3p	13265	CCGUCCUAAGGUUGUUGAGUU	21	MIMAT0013943	ssc-mir-676-1	MI0013152
ssc-miR-29b	12684	UAGCACCAUUUGAAAUCAGUGUU	23	MIMAT0002137	ssc-mir-29b-1	MI0002431
ssc-miR-340	12069	UUAUAAAGCAAUGAGACUGAUU	22	MIMAT0013891	ssc-mir-340-1	MI0013110
ssc-miR-486	11928	UCCUGUACUGAGCUGCCCCGAG	22	MIMAT0013886	ssc-mir-486-1	MI0013103
ssc-miR-500	11815	AUGCACCUGGGCAAGGAUUCU	21	MIMAT0013956	ssc-mir-500	MI0013166
ssc-miR-128	11301	UCACAGUGAACCGGUCUCUUU	21	MIMAT0002157	ssc-mir-128-1	MI0002451
ssc-miR-1343	11163	CUCCUGGGGCCCGCACUCUCGC	22	MIMAT0020596	ssc-mir-1343	MI0017996
ssc-miR-532-5p	10972	CAUGCCUUGAGUGUAGGACCGU	22	MIMAT0013940	ssc-mir-532	MI0013150
ssc-miR-149	10754	UCUGGCUCCGUGUCUUCACUCCC	23	MIMAT0018379	ssc-mir-149	MI0016620
ssc-miR-7134-5p	10537	AUGUCCGCGGGUUCCCUAUCC	21	MIMAT0028143	ssc-mir-7134	MI0023567
ssc-miR-140-5p	9463	AGUGGUUUUACCCUAUGGUAG	21	MIMAT0002143	ssc-mir-140	MI0002437
ssc-miR-378b-3p	9190	ACUGGACUUGGAGUCAGAAGU	21	MIMAT0037082	ssc-mir-378b	MI0031641
ssc-miR-29c	8942	UAGCACCAUUUGAAAUCGGUUA	22	MIMAT0002166	ssc-mir-29c	MI0002460
ssc-miR-331-3p	8858	GCCCCUGGGCCUAUCCUAGAA	21	MIMAT0013930	ssc-mir-331	MI0013142
ssc-let-7d-3p	8028	CUAUACGACCUGCUGCCUUUCU	22	MIMAT0025357	ssc-let-7d	MI0022120
ssc-miR-155-5p	7988	UUAAUGCUAAUUGUGAUAGGGG	22	MIMAT0022959	ssc-mir-155	MI0015907
ssc-miR-133a-3p	6891	UUGGUCCCCUUCAACCAGCUG	21	MIMAT0010186	ssc-mir-133a-1	MI0010681
ssc-miR-192	6072	CUGACCUAUGAAUUGACAGCC	21	MIMAT0013910	ssc-mir-192	MI0013127
ssc-miR-182	6022	UUUGGCAAUGGUAGAACUCACACU	24	MIMAT0025366	ssc-mir-182	MI0022135
ssc-miR-769-5p	5844	UGAGACCUCUGGGUUCUGAGC	21	MIMAT0020363	ssc-mir-769	MI0013168
ssc-miR-221-5p	5393	ACCUGGCAUACAAUGUAGAUUUCUGU	26	MIMAT0022949	ssc-mir-221	MI0008221
ssc-miR-505	5290	UCAACACUUGCUGGUUUCCUCU	22	MIMAT0013961	ssc-mir-505	MI0013171
ssc-miR-21	5233	UAGCUUAUCAGACUGAUGUUGA	22	MIMAT0002165	ssc-mir-21	MI0002459
ssc-miR-181d-5p	5232	AACAUUCAUUGUUGUCGGUGGGUU	24	MIMAT0013888	ssc-mir-181d	MI0013108
ssc-miR-218-5p	5110	UUGUGCUUGAUCUAACCAUGU	21	MIMAT0022961	ssc-mir-218-1	MI0015924
ssc-miR-218	5110	UUGUGCUUGAUCUAACCAUGU	21	MIMAT0025371	ssc-mir-218-2	MI0022143
ssc-miR-218b	5110	UUGUGCUUGAUCUAACCAUGUG	22	MIMAT0020589	ssc-mir-218b	MI0017989
ssc-miR-15a	4982	UAGCAGCACAUAAUGGUUUGU	21	MIMAT0007753	ssc-mir-15a	MI0008211
ssc-miR-503	4796	UAGCAGCGGGAACAGUACUGCAG	23	MIMAT0010189	ssc-mir-503	MI0010684
ssc-miR-222	4787	AGCUACAUCUGGCUACUGGGUCUC	24	MIMAT0013942	ssc-mir-222	MI0013151
ssc-miR-95	4538	UUCAACGGGUAUUUAUUGAGCA	22	MIMAT0002142	ssc-mir-95	MI0002436
ssc-miR-411	4218	AUGUAACACGGUCCACUAAC	20	MIMAT0017954	ssc-mir-411	MI0015908
ssc-miR-1249	4101	ACGCCCUUCCCCCCCUUCUUCA	22	MIMAT0025385	ssc-mir-1249-1	MI0022158
ssc-miR-181c	3733	AACAUUCAACCUGUCGGUGAGU	22	MIMAT0002144	ssc-mir-181c	MI0002438
ssc-miR-32	3718	UAUUGCACAUUACUAAGUUGC	21	MIMAT0002149	ssc-mir-32	MI0002443
ssc-miR-9-1	3661	UCUUUGGUUAUCUAGCUGUAUGA	23	MIMAT0002168	ssc-mir-9-1	MI0002462
ssc-miR-9-2	3661	UCUUUGGUUAUCUAGCUGUAUGA	23	MIMAT0002169	ssc-mir-9-2	MI0002463
ssc-miR-9	3661	UCUUUGGUUAUCUAGCUGUAUG	22	MIMAT0025358	ssc-mir-9-3	MI0022123
ssc-miR-874	3330	CUGCCCUGGCCCGAGGGACCGAC	23	MIMAT0025384	ssc-mir-874	MI0022157
ssc-miR-296-3p	3302	AGGGUUGGGCGGAGGCUUUCC	21	MIMAT0022958	ssc-mir-296	MI0015906
ssc-miR-328	3230	CUGGCCCUCUCUGCCCUUCCGU	22	MIMAT0013949	ssc-mir-328	MI0013158
ssc-miR-1307	3050	ACUCGGCGUGGCGUCGGUCGUG	22	MIMAT0013936	ssc-mir-1307	MI0013147
ssc-miR-19a	2994	UGUGCAAAUCUAUGCAAAACUGA	23	MIMAT0002128	ssc-mir-19a	MI0002422
ssc-miR-30c-3p	2971	CUGGGAGAAGGCUGUUUACUCU	22	MIMAT0022922	ssc-mir-30c-2	MI0002461
ssc-miR-361-3p	2942	CCCCCAGGUGUGAUUCUGAUUUGC	24	MIMAT0013934	ssc-mir-361	MI0013145
ssc-miR-34c	2931	AGGCAGUGUAGUUAGCUGAUUGC	23	MIMAT0013916	ssc-mir-34c-1	MI0013132
ssc-miR-504	2919	AGACCCUGGUCUGCACUCUAUCU	23	MIMAT0013931	ssc-mir-504	MI0013143
ssc-miR-369	2882	AAUAAUACAUGGUUGAUCUUU	21	MIMAT0015714	ssc-mir-369	MI0014774
ssc-miR-24-1-5p	2803	GUGCCUACUGAGCUGAAACACAGU	24	MIMAT0015210	ssc-mir-24-1	MI0002428
ssc-miR-370	2728	GCCUGCUGGGGUGGAACCUGGU	22	MIMAT0025373	ssc-mir-370	MI0022148
ssc-miR-196b-5p	2289	UAGGUAGUUUCCUGUUGUUGGG	22	MIMAT0013923	ssc-mir-196b-1	MI0013137
ssc-miR-106a	2288	AAAAGUGCUUACAGUGCAGGUAGC	24	MIMAT0002118	ssc-mir-106a	MI0002412
ssc-miR-455-5p	2145	UAUGUGCCUUUGGACUACAUCG	22	MIMAT0022957	ssc-mir-455	MI0013170
ssc-miR-92b-3p	2095	UAUUGCACUCGUCCCGGCCUCC	22	MIMAT0013909	ssc-mir-92b	MI0013126
ssc-miR-20b	2067	CAAAGUGCUCACAGUGCAGGUAG	23	MIMAT0025359	ssc-mir-20b-1	MI0022124
ssc-miR-338	2064	UCCAGCAUCAGUGAUUUUGUUG	22	MIMAT0015713	ssc-mir-338	MI0014773
ssc-miR-194a	1906	UGUAACAGCAACUCCAUGUGG	21	MIMAT0025368	ssc-mir-194a	MI0022137
ssc-miR-331-5p	1879	UCUAGGUAUGGUCCCAGGGAU	21	MIMAT0013929	ssc-mir-331	MI0013142
ssc-miR-130a	1835	CAGUGCAAUGUUAAAAGGGCAU	22	MIMAT0007758	ssc-mir-130a	MI0008217
ssc-miR-532-3p	1761	CCUCCCACACCCAAGGCUUGCA	22	MIMAT0013941	ssc-mir-532	MI0013150
ssc-miR-744	1637	UGCGGGGCUAGGGCUAACAGCA	22	MIMAT0015708	ssc-mir-744	MI0014769
ssc-miR-345-5p	1571	GCUGACUCCUAGUCCAGUGC	20	MIMAT0013899	ssc-mir-345-1	MI0013117
ssc-miR-22-3p	1549	AAGCUGCCAGUUGAAGAACUGU	22	MIMAT0015710	ssc-mir-22	MI0014770
ssc-miR-2320-5p	1547	UGGCACAGGGUCCAGCUGUCGG	22	MIMAT0020597	ssc-mir-2320	MI0017997
ssc-miR-193a-3p	1533	AACUGGCCUACAAAGUCCCAGU	22	MIMAT0013895	ssc-mir-193a	MI0013113
ssc-miR-10a-3p	1519	CAAAUUCGUAUCUAGGGGAAU	21	MIMAT0022954	ssc-mir-10a	MI0013101
ssc-miR-664-5p	1474	CAGGCUAGGAGAAGUGAUUGGAU	23	MIMAT0013906	ssc-mir-664	MI0013123
ssc-miR-421-3p	1472	AUCAACAGACAUUAAUUGGGCGC	23	MIMAT0022962	ssc-mir-421	MI0015925
ssc-miR-183	1442	UAUGGCACUGGUAGAAUUCACUG	23	MIMAT0002145	ssc-mir-183	MI0002439
ssc-miR-148b-5p	1367	GAAGUUCUGUUAUACACUCAGGC	23	MIMAT0022955	ssc-mir-148b	MI0013118
ssc-miR-7142-3p	1319	UUUGUUGGCUCCUCUGAAGUGA	22	MIMAT0028160	ssc-mir-7142	MI0023575
ssc-miR-96-5p	1135	UUUGGCACUAGCACAUUUUUGCU	23	MIMAT0037085	ssc-mir-96	MI0031644
ssc-miR-382	1124	AAGUUGUUCGUGGUGGAUUCG	21	MIMAT0017956	ssc-mir-382	MI0015911
ssc-miR-142-3p	1120	UGUAGUGUUUCCUACUUUAUGG	22	MIMAT0020362	ssc-mir-142	MI0013134
ssc-miR-323	1092	GCACAUUACACGGUCGACCUCU	22	MIMAT0002139	ssc-mir-323	MI0002433
ssc-miR-9841-3p	1069	UCUAGCAUCGAGCACCCGCCU	21	MIMAT0037059	ssc-mir-9841	MI0031610
ssc-miR-628	1062	AUGCUGACAUAUUUACUAGAGG	22	MIMAT0013953	ssc-mir-628	MI0013163
ssc-miR-139-3p	1047	UGGAGACGCGGCCCUGUUGGAGU	23	MIMAT0022921	ssc-mir-139	MI0002453
ssc-miR-345-3p	1011	CCCUGAACUAGGGGUCUGGAG	21	MIMAT0013900	ssc-mir-345-1	MI0013117
ssc-miR-424-3p	984	CAAAACGUGAGGCGCUGCUAU	21	MIMAT0013921	ssc-mir-424	MI0013135
ssc-miR-4332	962	CACGGCCGCCGCCGGGCGCC	20	MIMAT0017962	ssc-mir-4332	MI0015917
ssc-miR-708-3p	955	CAACUAGACUGUGAGCUUCUAGA	23	MIMAT0017383	ssc-mir-708	MI0013154
ssc-miR-196a	945	UAGGUAGUUUCAUGUUGUUGGG	22	MIMAT0002163	ssc-mir-196a-2	MI0002457
ssc-miR-133b	888	UUUGGUCCCCUUCAACCAGCUAU	23	MIMAT0013869	ssc-mir-133b	MI0013089
ssc-miR-2483	888	AAACAUCUGGUUGGUUGAGAGA	22	MIMAT0025390	ssc-mir-2483	MI0022167
ssc-miR-24-2-5p	810	GUGCCUACUGAGCUGAUAUCAGU	23	MIMAT0026468	ssc-mir-24-2	MI0013111
ssc-miR-184	795	UGGACGGAGAACUGAUAAGGGU	22	MIMAT0002127	ssc-mir-184	MI0002421
ssc-miR-450c-3p	772	AUUGGGAACAUUUUGCAUUCGU	22	MIMAT0015718	ssc-mir-450c	MI0014776
ssc-miR-122	755	UGGAGUGUGACAAUGGUGUUUGU	23	MIMAT0002119	ssc-mir-122	MI0002413
ssc-miR-1296-5p	732	UUAGGGCCCUGGCUCCAUCUCC	22	MIMAT0022964	ssc-mir-1296	MI0015931
ssc-miR-129a-5p	725	CUUUUUGCGGUCUGGGCUUGC	21	MIMAT0032108	ssc-mir-129a	MI0013169
ssc-miR-129b	725	CUUUUUGCGGUCUGGGCUUGC	21	MIMAT0020586	ssc-mir-129b	MI0017986
ssc-miR-299	715	AUGGUUUACCGUCCCACAUAC	21	MIMAT0015712	ssc-mir-299	MI0014772
ssc-miR-206	702	UGGAAUGUAAGGAAGUGUGUGA	22	MIMAT0013864	ssc-mir-206	MI0013084
ssc-miR-615	637	UCCGAGCCUGGGUCUCCCUCU	21	MIMAT0020595	ssc-mir-615	MI0017995
ssc-miR-190a	630	UGAUAUGUUUGAUAUAUUAGG	21	MIMAT0025367	ssc-mir-190a	MI0022136
ssc-miR-491	618	AGUGGGGAACCCUUCCAUGAGG	22	MIMAT0020592	ssc-mir-491	MI0017993
ssc-miR-18a	616	UAAGGUGCAUCUAGUGCAGAUA	22	MIMAT0002161	ssc-mir-18a	MI0002455
ssc-miR-326	577	CCUCUGGGCCCUUCCUCCAG	20	MIMAT0002140	ssc-mir-326	MI0002434
ssc-miR-130b	552	CAGUGCAAUGAUGAAAGGGCAU	22	MIMAT0013922	ssc-mir-130b	MI0013136
ssc-miR-490-3p	541	CAACCUGGAGGACUCCAUGCUG	22	MIMAT0022960	ssc-mir-490-1	MI0015914
ssc-miR-490	541	CAACCUGGAGGACUCCAUGCUG	22	MIMAT0025376	ssc-mir-490-2	MI0022151
ssc-miR-374b-3p	524	CUUAUCAGGUUGUAUUAUCAUU	22	MIMAT0017378	ssc-mir-374b	MI0013131
ssc-miR-204	517	UUCCCUUUGUCAUCCUAUGCCU	22	MIMAT0002164	ssc-mir-204	MI0002458
ssc-miR-132	493	UAACAGUCUACAGCCAUGGUCG	22	MIMAT0025361	ssc-mir-132	MI0022129
ssc-miR-30b-3p	476	CUGGGAGGUGGAUGUUUACUU	21	MIMAT0015269	ssc-mir-30b	MI0008215
ssc-miR-324	449	CGCAUCCCCUAGGGCAUUGGUGU	23	MIMAT0013957	ssc-mir-324	MI0013167
ssc-miR-27b-5p	439	AGAGCUUAGCUGAUUGGUGAACA	23	MIMAT0013889	ssc-mir-27b	MI0013109
ssc-miR-205	420	UCCUUCAUUCCACCGGAGUCUG	22	MIMAT0002146	ssc-mir-205	MI0002440
ssc-miR-9843-3p	415	UCUGUGAACUAGAAACCUCUGG	22	MIMAT0037061	ssc-mir-9843	MI0031612
ssc-miR-493-5p	414	UUGUACAUGGUAGGCUUUCAUU	22	MIMAT0025377	ssc-mir-493	MI0022152
ssc-miR-2320-3p	411	CGAUGAUGGUCCCUGUGUUUG	21	MIMAT0020598	ssc-mir-2320	MI0017997
ssc-miR-432-5p	403	UCUUGGAGUAGGUCAUUGGGU	21	MIMAT0013946	ssc-mir-432	MI0013155
ssc-miR-17-3p	384	ACUGCAGUGAAGGCACUUGUAG	22	MIMAT0015268	ssc-mir-17	MI0008214
ssc-miR-30c-1-3p	343	CUGGGAGAGGGUUGUUUACU	20	MIMAT0022976	ssc-mir-30c-1	MI0016618
ssc-miR-296-5p	342	GAGGGCCCCCCCCAAUCCUGU	21	MIMAT0017952	ssc-mir-296	MI0015906
ssc-miR-212	330	ACCUUGGCUCUAGACUGCUUACU	23	MIMAT0025370	ssc-mir-212	MI0022140
ssc-miR-365-5p	310	GAGGGACUUUCAGGGGCAGCUGU	23	MIMAT0017376	ssc-mir-365-2	MI0013120
ssc-miR-339-3p	278	AGCUCCUCGAGGCCAGAGCCC	21	MIMAT0017381	ssc-mir-339-1	MI0013149
ssc-miR-4331	276	UGUGGCUGUGGUGUAGGCCAGC	22	MIMAT0017955	ssc-mir-4331	MI0015910
ssc-miR-210	265	CUGUGCGUGUGACAGCGGCUGA	22	MIMAT0007761	ssc-mir-210	MI0008220
ssc-miR-493-3p	264	UGAAGGUCUACUGUGUGCCAGG	22	MIMAT0025378	ssc-mir-493	MI0022152
ssc-miR-545-3p	261	AUCAACAAACAUUUAUUGUGUG	22	MIMAT0020594	ssc-mir-545	MI0017994
ssc-miR-9860-5p	251	UUGCCCGAGAGCUUGGACCGC	21	MIMAT0037079	ssc-mir-9860	MI0031638
ssc-miR-124a	247	UAAGGCACGCGGUGAAUGCCA	21	MIMAT0002156	ssc-mir-124a-2	MI0002450
ssc-miR-769-3p	246	CUGGGAUCUCUGGGGUCUUGGUU	23	MIMAT0013958	ssc-mir-769	MI0013168
ssc-miR-450b-3p	224	UUGGGAACAUUUUGCAUCCAU	21	MIMAT0017380	ssc-mir-450b	MI0013140
ssc-miR-885-5p	168	UCCAUUACACUACCCUGCCUCU	22	MIMAT0013902	ssc-mir-885	MI0013119
ssc-miR-31	163	AGGCAAGAUGCUGGCAUAGCUG	22	MIMAT0025360	ssc-mir-31	MI0022127
ssc-miR-7137-5p	148	CGGGGGAACUCCCAGACCAGC	21	MIMAT0028149	ssc-mir-7137	MI0023570
ssc-miR-671-5p	134	AGGAAGCCCUGGAGGGGCUGGAGG	24	MIMAT0025381	ssc-mir-671	MI0022155
ssc-miR-7139-5p	131	CCAUUCCUUCGUCUGUGCACUAG	23	MIMAT0028153	ssc-mir-7139	MI0023572
ssc-miR-1306-5p	130	CCACCUCCCCUGCAAACGUCCA	22	MIMAT0013937	ssc-mir-1306	MI0013148
ssc-miR-129a-3p	127	AAGCCCUUACCCCAAAAAGCAU	22	MIMAT0013959	ssc-mir-129a	MI0013169
ssc-miR-652	119	ACAACCCUAGGAGAGGGUGCCAUUCA	26	MIMAT0017964	ssc-mir-652	MI0015919
ssc-miR-9851-3p	101	UGGCACCAGCACUGGCGGUGGC	22	MIMAT0037070	ssc-mir-9851	MI0031627
ssc-miR-215	98	AUGACCUAUGAAUUGACAGAC	21	MIMAT0010192	ssc-mir-215	MI0010687
ssc-miR-376c	90	GUGGAUAUUCCUUCUAUGUUUA	22	MIMAT0017960	ssc-mir-376c	MI0015915
ssc-miR-7144-5p	88	ACUUUCCCGGGAUUUGGAGCGC	22	MIMAT0028163	ssc-mir-7144	MI0023577
ssc-miR-542-5p	82	UCGGGGAUCAUCAUGUCACGA	21	MIMAT0013924	ssc-mir-542	MI0013138
ssc-miR-216	80	UAAUCUCAGCUGGCAACUGUGAG	23	MIMAT0002130	ssc-mir-216-1	MI0002424
ssc-miR-671-3p	78	UCCGGUUCUCAGGGCUCCACC	21	MIMAT0025382	ssc-mir-671	MI0022155
ssc-miR-136	76	ACUCCAUUUGUUUUGAUGAUGGA	23	MIMAT0002158	ssc-mir-136	MI0002452
ssc-miR-429	70	UAAUACUGUCUGGUAAUGCCGU	22	MIMAT0020591	ssc-mir-429	MI0017991
ssc-miR-7857-3p	64	AUUGUUCUCCAACCUGGCUCUU	22	MIMAT0037007	ssc-mir-7857	MI0031552
ssc-miR-133a-5p	61	AGCUGGUAAAAUGGAACCAAAU	22	MIMAT0015299	ssc-mir-133a-1	MI0010681
ssc-miR-217	57	UACUGCAUCAGGAACUGAUUGGAU	24	MIMAT0002131	ssc-mir-217-1	MI0002425
ssc-miR-137	47	UUAUUGCUUAAGAAUACGCGUAG	23	MIMAT0025362	ssc-mir-137	MI0022130
ssc-miR-135	44	UAUGGCUUUUUAUUCCUAUGUGA	23	MIMAT0002121	ssc-mir-135-1	MI0002415
ssc-miR-196b-3p	42	CGACAGCACGACACUGCCUUCA	22	MIMAT0017379	ssc-mir-196b-1	MI0013137
ssc-miR-376a-5p	42	GUAGAUUCUCCUUCUAUGAGUAC	23	MIMAT0015715	ssc-mir-376a	MI0014775
ssc-miR-155-3p	41	UCCUACAUGUUAGCAUUAACA	21	MIMAT0017953	ssc-mir-155	MI0015907
ssc-miR-545-5p	38	UCAGUAAAUGUUUAUUGGAUG	21	MIMAT0020593	ssc-mir-545	MI0017994
ssc-miR-551a	36	GCGACCCACUCUUGGUUUCC	20	MIMAT0025379	ssc-mir-551a	MI0022153
ssc-miR-153	35	UUGCAUAGUCACAAAAGUGA	20	MIMAT0002160	ssc-mir-153	MI0002454
ssc-miR-582	28	UAACCGGUUGAACAACUGAACC	22	MIMAT0025380	ssc-mir-582	MI0022154
ssc-miR-7137-3p	25	AGCUGGUCUGGGAGUUCCCGGG	22	MIMAT0028150	ssc-mir-7137	MI0023570
ssc-miR-6782-3p	24	UGACCUCUGGUCUCCCGCCCUG	22	MIMAT0037064	ssc-mir-6782	MI0031620
ssc-miR-376a-3p	21	AUCAUAGAGGAAAAUCCACGU	21	MIMAT0015716	ssc-mir-376a	MI0014775
ssc-miR-7140-3p	20	AUGAUGCCCCUUAGAGUUGAGC	22	MIMAT0028156	ssc-mir-7140	MI0023573
ssc-miR-381	17	AGCGAGGUUGCCCUUUGUAUAUU	23	MIMAT0017957	ssc-mir-381	MI0015912
ssc-miR-7136-3p	13	UCUCAGUGUUUGAACCAGAAGC	22	MIMAT0028148	ssc-mir-7136	MI0023569
ssc-miR-7136-5p	12	UCUGGUCCAGACACUGUGGAGC	22	MIMAT0028147	ssc-mir-7136	MI0023569
ssc-miR-219a	10	AGAGUUGAGUCUGGACGUCCCG	22	MIMAT0020590	ssc-mir-219a	MI0017990
ssc-miR-1306-3p	9	ACGUUGGCUCUGGUGGUGAUG	21	MIMAT0013938	ssc-mir-1306	MI0013148
ssc-miR-18b	9	UAAGGUGCAUCUAGUGCAGUUAG	23	MIMAT0020585	ssc-mir-18b	MI0017985
ssc-miR-7135-5p	9	UCUCUGAGACACUGACUGUGG	21	MIMAT0028145	ssc-mir-7135	MI0023568
ssc-miR-7143-3p	9	UCUGCACUUGAAGCUGAGACUGA	23	MIMAT0028162	ssc-mir-7143	MI0023576
ssc-miR-490-5p	8	CCAUGGAUCCCCAGGUGGGU	20	MIMAT0017959	ssc-mir-490-1	MI0015914
ssc-miR-1271	6	UGCCUGCUAUGUGCCAGGCA	20	MIMAT0017967	ssc-mir-1271	MI0015922
ssc-miR-190b	6	UGAUAUGUUUGAUAUUGGGUUG	22	MIMAT0020588	ssc-mir-190b	MI0017988
ssc-miR-22-5p	6	AGUUCUUCAGUGGCAAGCUUUA	22	MIMAT0015709	ssc-mir-22	MI0014770
ssc-miR-885-3p	6	AGGCAGCGGGGUGUAGUGGAU	21	MIMAT0013903	ssc-mir-885	MI0013119
ssc-miR-9785-5p	4	ACCCUCAUCCUGGUGUCCGGCACC	24	MIMAT0037002	ssc-mir-9785	MI0031545
ssc-miR-138	3	AGCUGGUGUUGUGAAUCAGGC	21	MIMAT0025363	ssc-mir-138	MI0022131
ssc-miR-194b-5p	3	UGUAACAGCGACUCCAUGUGGA	22	MIMAT0020365	ssc-mir-194b	MI0015905
ssc-miR-202-5p	3	UUCCUAUGCAUAUACUUCUUU	21	MIMAT0013948	ssc-mir-202	MI0013157
ssc-miR-2366	3	UGGGUCACAGAAGAGGGUCUGG	22	MIMAT0025388	ssc-mir-2366-1	MI0022162
ssc-miR-371-5p	3	ACUCAAACUGUGGGGGCACUUU	22	MIMAT0037081	ssc-mir-371	MI0031640
ssc-miR-7142-5p	3	ACUCUCCGAGGGGCCUUCAAGGG	23	MIMAT0028159	ssc-mir-7142	MI0023575
