# Supplementary material for: MicroRNA transcriptome analysis reveals the potential role of miRNAs in regulating adipocyte hyperplasia and hypertrophy
Source: Front Genet. 2026 Jan 16;17:1737852. doi: 10.3389/fgene.2026.1737852 (PMC12856495; doi:10.3389/fgene.2026.1737852)
Supplement: Supplementary file 7 [file Table7.xlsx]

## Sheet: Sheet1
Supplementary Table S7 miRNA-mRNA pairs of the three comparisons
2435 miRNA-mRNA pairs in the M3 vs M1 comparison					91 miRNA-mRNA pairs in the M6 vs M3 comparison
miRNA	mRNA	mRNA symbol	Score		miRNA	Target mRNA	mRNA detail	Score
ssc-novel-30	ENSSSCT00000000004	TTC38	154		ssc-miR-149	ENSSSCT00000081658	IPO8	160
ssc-miR-1307	ENSSSCT00000061018	KIAA0930	155		ssc-miR-149	ENSSSCT00000089789	DERA	162
ssc-novel-178	ENSSSCT00000061018	KIAA0930	172		ssc-miR-149	ENSSSCT00000000755	NCAPD2	167
ssc-miR-143-5p	ENSSSCT00000074631	ARFGAP3	165		ssc-novel-146	ENSSSCT00000044695	SCNN1A	165
ssc-novel-24	ENSSSCT00000040515	ARFGAP3	156		ssc-novel-24	ENSSSCT00000058834	PPP2R5D	157
ssc-miR-149	ENSSSCT00000026332	EP300	167		ssc-novel-24	ENSSSCT00000043948	PLD4	160
ssc-miR-331-3p	ENSSSCT00000045761	MRTFA	159		ssc-miR-744	ENSSSCT00000002947	ZCCHC14	153
ssc-miR-1343	ENSSSCT00000064217	TNRC6B	159		ssc-novel-146	ENSSSCT00000045770	PDPR	158
ssc-miR-9860-5p	ENSSSCT00000000084	TNRC6B	170		ssc-novel-24	ENSSSCT00000003898	KIF17	155
ssc-novel-118	ENSSSCT00000068193	TNRC6B	331		ssc-miR-149	ENSSSCT00000082990	HSPG2	168
ssc-miR-331-3p	ENSSSCT00000000098	NPTXR	155		ssc-miR-9841-3p	ENSSSCT00000004971	ATP5F1A	155
ssc-miR-339-3p	ENSSSCT00000000098	NPTXR	153		ssc-novel-24	ENSSSCT00000047929	FAM214A	168
ssc-novel-24	ENSSSCT00000000098	NPTXR	158		ssc-novel-24	ENSSSCT00000005403	ZCCHC2	165
ssc-miR-339-3p	ENSSSCT00000029543	GTPBP1	163		ssc-miR-149	ENSSSCT00000037131	TNC	174
ssc-miR-7134-5p	ENSSSCT00000064883	PICK1	157		ssc-novel-24	ENSSSCT00000037131	TNC	155
ssc-miR-331-3p	ENSSSCT00000052275	RBFOX2	160		ssc-miR-744	ENSSSCT00000006190	PIP5KL1	154
ssc-novel-126	ENSSSCT00000069744	POLR3B	168		ssc-miR-342	ENSSSCT00000072688	-	150
ssc-miR-1249	ENSSSCT00000000184	ADCY6	151		ssc-novel-24	ENSSSCT00000047263	UBAP2L	159
ssc-miR-1343	ENSSSCT00000000184	ADCY6	164		ssc-miR-149	ENSSSCT00000007316	FCGR1A	160
ssc-miR-2320-5p	ENSSSCT00000000184	ADCY6	153		ssc-miR-744	ENSSSCT00000007766	DZANK1	163
ssc-miR-328	ENSSSCT00000000184	ADCY6	165		ssc-novel-38	ENSSSCT00000058768	DZANK1	159
ssc-miR-2320-5p	ENSSSCT00000024572	KCNH3	167		ssc-novel-24	ENSSSCT00000044873	-	155
ssc-miR-326	ENSSSCT00000037489	NCKAP5L	152		ssc-novel-13	ENSSSCT00000009572	SLIT2	170
ssc-miR-328	ENSSSCT00000037489	NCKAP5L	159		ssc-miR-149	ENSSSCT00000044667	INTS6	167
ssc-miR-331-3p	ENSSSCT00000037489	NCKAP5L	165		ssc-novel-24	ENSSSCT00000044667	INTS6	160
ssc-novel-118	ENSSSCT00000037489	NCKAP5L	166		ssc-miR-744	ENSSSCT00000010596	PTK2B	155
ssc-novel-186	ENSSSCT00000037489	NCKAP5L	327		ssc-novel-155	ENSSSCT00000010671	GOLGA3	173
ssc-miR-326	ENSSSCT00000083292	TNS2	168		ssc-miR-149	ENSSSCT00000071090	GGT5	163
ssc-miR-331-3p	ENSSSCT00000083292	TNS2	154		ssc-miR-744	ENSSSCT00000011066	SMPD4	159
ssc-miR-744	ENSSSCT00000000282	TNS2	157		ssc-novel-24	ENSSSCT00000031700	PSAP	158
ssc-novel-234	ENSSSCT00000000273	TNS2	167		ssc-miR-744	ENSSSCT00000011784	KNDC1	155
ssc-miR-423-5p	ENSSSCT00000000284	ESPL1	187		ssc-novel-24	ENSSSCT00000012066	SVIL	167
ssc-miR-2320-5p	ENSSSCT00000000290	-	159		ssc-miR-744	ENSSSCT00000057411	PRKCQ	163
ssc-miR-326	ENSSSCT00000000290	-	157		ssc-novel-24	ENSSSCT00000040766	RFTN1	154
ssc-miR-615	ENSSSCT00000000290	-	160		ssc-miR-149	ENSSSCT00000012462	BSN	164
ssc-novel-186	ENSSSCT00000000299	-	150		ssc-miR-493-3p	ENSSSCT00000012462	BSN	167
ssc-miR-361-3p	ENSSSCT00000075537	-	157		ssc-novel-155	ENSSSCT00000012462	BSN	165
ssc-miR-361-3p	ENSSSCT00000065735	-	163		ssc-miR-744	ENSSSCT00000036431	RENBP	167
ssc-miR-328	ENSSSCT00000050279	-	168		ssc-miR-149	ENSSSCT00000072282	RAB1B	159
ssc-miR-328	ENSSSCT00000037549	-	163		ssc-novel-24	ENSSSCT00000062782	RAB1B	166
ssc-novel-186	ENSSSCT00000037549	-	161		ssc-novel-155	ENSSSCT00000083030	CRTC1	154
ssc-novel-5	ENSSSCT00000037549	-	153		ssc-miR-744	ENSSSCT00000015202	COMP	166
ssc-novel-126	ENSSSCT00000000434	-	168		ssc-miR-149	ENSSSCT00000066864	MAPK9	162
ssc-novel-118	ENSSSCT00000000465	MBD6	152		ssc-miR-744	ENSSSCT00000015798	TCOF1	164
ssc-novel-224	ENSSSCT00000000465	MBD6	166		ssc-miR-744	ENSSSCT00000085393	STIM1	155
ssc-miR-331-3p	ENSSSCT00000022494	KIF5A	167		ssc-miR-744	ENSSSCT00000081238	ITGAV	313
ssc-miR-574	ENSSSCT00000022494	KIF5A	163		ssc-miR-744	ENSSSCT00000068854	FARP2	321
ssc-miR-2320-5p	ENSSSCT00000000526	MDM2	167		ssc-novel-139	ENSSSCT00000067315	FARP2	165
ssc-miR-149	ENSSSCT00000089789	DERA	162		ssc-novel-24	ENSSSCT00000017880	INSIG1	164
ssc-miR-328	ENSSSCT00000000720	A2ML1	167		ssc-miR-342	ENSSSCT00000017962	MKRN1	150
ssc-miR-149	ENSSSCT00000000755	NCAPD2	167		ssc-miR-744	ENSSSCT00000075783	YKT6	153
ssc-miR-326	ENSSSCT00000079331	NCAPD2	164		ssc-novel-24	ENSSSCT00000070140	FBXO39	166
ssc-miR-423-5p	ENSSSCT00000079331	NCAPD2	162		ssc-miR-744	ENSSSCT00000025909	BRWD1	158
ssc-miR-149	ENSSSCT00000060629	PLEKHG6	161		ssc-novel-24	ENSSSCT00000044219	RRP1B	334
ssc-miR-326	ENSSSCT00000060629	PLEKHG6	157		ssc-miR-744	ENSSSCT00000087598	BRD4	167
ssc-miR-615	ENSSSCT00000087395	WASHC1	318		ssc-miR-744	ENSSSCT00000023766	PCDH1	167
ssc-miR-615	ENSSSCT00000057105	WNT5B	169		ssc-novel-24	ENSSSCT00000023766	PCDH1	163
ssc-miR-1307	ENSSSCT00000048567	CNTN1	164		ssc-novel-24	ENSSSCT00000072174	MARK4	164
ssc-miR-361-3p	ENSSSCT00000070034	PCED1B	168		ssc-novel-24	ENSSSCT00000064965	GADD45B	166
ssc-novel-118	ENSSSCT00000070034	PCED1B	159		ssc-novel-146	ENSSSCT00000051053	SRRM2	158
ssc-miR-615	ENSSSCT00000000910	CHST11	163		ssc-novel-155	ENSSSCT00000055381	SRRM2	160
ssc-novel-24	ENSSSCT00000000910	CHST11	164		ssc-novel-139	ENSSSCT00000031798	FBRSL1	157
ssc-miR-615	ENSSSCT00000089263	TXNRD1	175		ssc-novel-24	ENSSSCT00000058136	ACSF3	151
ssc-miR-1307	ENSSSCT00000000931	-	150		ssc-miR-493-3p	ENSSSCT00000031238	ARHGAP31	166
ssc-miR-615	ENSSSCT00000028858	APAF1	170		ssc-novel-24	ENSSSCT00000083701	CPSF4	151
ssc-novel-126	ENSSSCT00000028858	APAF1	164		ssc-miR-127	ENSSSCT00000087017	RPRD1A	156
ssc-novel-24	ENSSSCT00000030674	HDAC10	157		ssc-miR-149	ENSSSCT00000031104	IQSEC1	162
ssc-miR-744	ENSSSCT00000001063	SELENOO	161		ssc-miR-149	ENSSSCT00000046790	VPS26B	170
ssc-novel-67	ENSSSCT00000045450	RPP40	175		ssc-novel-24	ENSSSCT00000082119	CAPN2	161
ssc-miR-125a	ENSSSCT00000044423	PRPF4B	164		ssc-miR-744	ENSSSCT00000053532	PPP2R1B	167
ssc-miR-1307	ENSSSCT00000001094	PRPF4B	159		ssc-novel-24	ENSSSCT00000040160	WDR37	154
ssc-miR-615	ENSSSCT00000001094	PRPF4B	159		ssc-miR-149	ENSSSCT00000029404	ATP13A2	166
ssc-novel-24	ENSSSCT00000001120	BMP6	165		ssc-novel-20	ENSSSCT00000041326	SEPHS1	176
ssc-miR-1307	ENSSSCT00000051383	ELOVL2	155		ssc-miR-127	ENSSSCT00000044213	-	159
ssc-miR-149	ENSSSCT00000001143	HIVEP1	167		ssc-novel-24	ENSSSCT00000044213	-	154
ssc-miR-615	ENSSSCT00000048770	HIVEP1	165		ssc-novel-146	ENSSSCT00000044213	-	160
ssc-miR-1249	ENSSSCT00000063187	JARID2	174		ssc-miR-146b	ENSSSCT00000066576	SLFN11	174
ssc-miR-2320-5p	ENSSSCT00000001329	-	154		ssc-miR-149	ENSSSCT00000039118	PNPO	331
ssc-miR-331-3p	ENSSSCT00000040724	-	152		ssc-novel-234	ENSSSCT00000039118	PNPO	175
ssc-miR-296-5p	ENSSSCT00000044197	-	178		ssc-novel-24	ENSSSCT00000085247	C21orf91	159
ssc-miR-338	ENSSSCT00000062435	-	171		ssc-miR-744	ENSSSCT00000056347	HGS	162
ssc-miR-423-5p	ENSSSCT00000084356	-	171		ssc-novel-155	ENSSSCT00000056347	HGS	153
ssc-novel-126	ENSSSCT00000001525	-	160		ssc-novel-24	ENSSSCT00000053120	FIZ1	167
ssc-novel-24	ENSSSCT00000044197	-	164		ssc-novel-24	ENSSSCT00000055257	ATP2A2	152
ssc-miR-1296-5p	ENSSSCT00000001540	PRRC2A	162		ssc-miR-127	ENSSSCT00000037570	PTPRF	158
ssc-miR-361-3p	ENSSSCT00000001540	PRRC2A	168		ssc-miR-744	ENSSSCT00000046231	PDPK1	160
ssc-miR-326	ENSSSCT00000069519	BAG6	158		ssc-miR-149	ENSSSCT00000046231	PDPK1	167
ssc-miR-1249	ENSSSCT00000001640	COL11A2	172		ssc-novel-24	ENSSSCT00000067633	-	162
ssc-miR-1343	ENSSSCT00000001640	COL11A2	312		ssc-novel-24	ENSSSCT00000083694	CRIP2	159
ssc-miR-149	ENSSSCT00000001640	COL11A2	162		ssc-novel-24	ENSSSCT00000060543	DHTKD1	150
ssc-miR-744	ENSSSCT00000069079	COL11A2	167		ssc-miR-149	ENSSSCT00000079518	-	165
ssc-novel-224	ENSSSCT00000001640	COL11A2	159
ssc-miR-1343	ENSSSCT00000001648	RING1	180
ssc-miR-1307	ENSSSCT00000001659	KLHL31	167
ssc-novel-24	ENSSSCT00000001669	ZNF451	162
ssc-miR-1343	ENSSSCT00000001673	COL21A1	167
ssc-miR-149	ENSSSCT00000071285	ZBTB22	167
ssc-novel-24	ENSSSCT00000071285	ZBTB22	155
ssc-novel-223	ENSSSCT00000076602	GRM4	179
ssc-novel-234	ENSSSCT00000078112	GRM4	159
ssc-novel-24	ENSSSCT00000076602	GRM4	156		1215 miRNA-mRNA piars in the M8 vs M6 comparison
ssc-miR-331-3p	ENSSSCT00000087278	ARMC12	157		miRNA	Target mRNA	mRNA detail	Score
ssc-miR-361-3p	ENSSSCT00000087278	ARMC12	167		ssc-miR-1307	ENSSSCT00000047691	ST13	162
ssc-miR-2320-5p	ENSSSCT00000001731	LHFPL5	169		ssc-miR-1307	ENSSSCT00000054524	SLC25A17	159
ssc-miR-326	ENSSSCT00000001731	LHFPL5	173		ssc-novel-126	ENSSSCT00000054524	SLC25A17	168
ssc-miR-1343	ENSSSCT00000001762	MDGA1	163		ssc-miR-370	ENSSSCT00000043044	-	152
ssc-miR-615	ENSSSCT00000001762	MDGA1	171		ssc-novel-89a	ENSSSCT00000043044	-	154
ssc-novel-146	ENSSSCT00000089071	MOCS1	169		ssc-novel-89b	ENSSSCT00000043044	-	154
ssc-miR-744	ENSSSCT00000001777	LRFN2	151		ssc-miR-331-3p	ENSSSCT00000052275	RBFOX2	160
ssc-novel-24	ENSSSCT00000001777	LRFN2	152		ssc-miR-1343	ENSSSCT00000000184	ADCY6	164
ssc-novel-186	ENSSSCT00000045133	TRERF1	166		ssc-miR-370	ENSSSCT00000000184	ADCY6	164
ssc-novel-234	ENSSSCT00000045133	TRERF1	153		ssc-miR-1249	ENSSSCT00000000184	ADCY6	151
ssc-miR-1343	ENSSSCT00000045460	PPP2R5D	157		ssc-miR-370	ENSSSCT00000065738	SP1	162
ssc-miR-331-3p	ENSSSCT00000058834	PPP2R5D	158		ssc-miR-370	ENSSSCT00000085570	-	159
ssc-miR-345-3p	ENSSSCT00000058834	PPP2R5D	167		ssc-miR-423-3p	ENSSSCT00000071043	-	162
ssc-novel-24	ENSSSCT00000058834	PPP2R5D	157		ssc-miR-1343	ENSSSCT00000071043	-	167
ssc-miR-125a	ENSSSCT00000073227	MEA1	152		ssc-novel-38	ENSSSCT00000055361	-	171
ssc-miR-1343	ENSSSCT00000073227	MEA1	163		ssc-miR-615	ENSSSCT00000000504	XPOT	162
ssc-miR-149	ENSSSCT00000073227	MEA1	160		ssc-miR-296-5p	ENSSSCT00000089229	TMEM19	155
ssc-miR-345-3p	ENSSSCT00000073227	MEA1	174		ssc-miR-125a	ENSSSCT00000000592	PPFIBP1	164
ssc-miR-361-3p	ENSSSCT00000073227	MEA1	168		ssc-miR-423-3p	ENSSSCT00000056800	ABCC9	169
ssc-miR-423-3p	ENSSSCT00000001847	CUL7	153		ssc-novel-16	ENSSSCT00000056800	ABCC9	150
ssc-miR-2320-5p	ENSSSCT00000001851	PTK7	154		ssc-miR-331-3p	ENSSSCT00000037575	CLSTN3	152
ssc-novel-125	ENSSSCT00000001851	PTK7	156		ssc-miR-296-5p	ENSSSCT00000037575	CLSTN3	165
ssc-novel-126	ENSSSCT00000001851	PTK7	172		ssc-miR-1296-5p	ENSSSCT00000071447	-	152
ssc-novel-126	ENSSSCT00000088060	CRIP3	321		ssc-novel-89a	ENSSSCT00000079105	-	159
ssc-novel-24	ENSSSCT00000074202	VEGFA	155		ssc-novel-89b	ENSSSCT00000079105	-	159
ssc-miR-149	ENSSSCT00000052837	SLC29A1	172		ssc-miR-503	ENSSSCT00000044695	SCNN1A	158
ssc-miR-328	ENSSSCT00000052837	SLC29A1	154		ssc-miR-1307	ENSSSCT00000044695	SCNN1A	153
ssc-miR-1343	ENSSSCT00000083673	RUNX2	165		ssc-miR-1343	ENSSSCT00000044695	SCNN1A	162
ssc-miR-326	ENSSSCT00000001974	ADAMTS7	169		ssc-novel-146	ENSSSCT00000044695	SCNN1A	165
ssc-novel-23	ENSSSCT00000001974	ADAMTS7	170		ssc-miR-615	ENSSSCT00000000782	NDUFA9	157
ssc-novel-5	ENSSSCT00000001974	ADAMTS7	162		ssc-miR-615	ENSSSCT00000087395	WASHC1	318
ssc-miR-1296-5p	ENSSSCT00000048292	FURIN	151		ssc-miR-370	ENSSSCT00000087395	WASHC1	161
ssc-novel-118	ENSSSCT00000002037	FES	167		ssc-novel-91	ENSSSCT00000087395	WASHC1	175
ssc-miR-331-3p	ENSSSCT00000073215	SLC41A3	161		ssc-miR-196b-3p	ENSSSCT00000076059	UTP20	176
ssc-miR-744	ENSSSCT00000062600	SLC41A3	164		ssc-miR-370	ENSSSCT00000043327	METTL25	164
ssc-novel-24	ENSSSCT00000062600	SLC41A3	158		ssc-miR-370	ENSSSCT00000045450	RPP40	159
ssc-miR-1343	ENSSSCT00000076809	ACAN	164		ssc-miR-149	ENSSSCT00000001143	HIVEP1	167
ssc-miR-326	ENSSSCT00000076809	ACAN	177		ssc-miR-615	ENSSSCT00000048770	HIVEP1	165
ssc-miR-331-3p	ENSSSCT00000042657	ACAN	164		ssc-miR-370	ENSSSCT00000048770	HIVEP1	167
ssc-miR-7134-5p	ENSSSCT00000076809	ACAN	177		ssc-miR-1249	ENSSSCT00000063187	JARID2	174
ssc-novel-186	ENSSSCT00000042657	ACAN	174		ssc-miR-1307	ENSSSCT00000001186	ALDH5A1	162
ssc-miR-296-5p	ENSSSCT00000002056	MFGE8	168		ssc-miR-331-3p	ENSSSCT00000033757	GABBR1	321
ssc-novel-186	ENSSSCT00000067424	ETFA	168		ssc-miR-1307	ENSSSCT00000035354	GABBR1	155
ssc-miR-1307	ENSSSCT00000052755	SIN3A	166		ssc-miR-149	ENSSSCT00000033757	GABBR1	166
ssc-miR-326	ENSSSCT00000002135	CYP1A1	169		ssc-miR-615	ENSSSCT00000035354	GABBR1	154
ssc-miR-328	ENSSSCT00000002145	INSYN1	163		ssc-miR-615	ENSSSCT00000082177	MDC1	158
ssc-miR-615	ENSSSCT00000042691	NEO1	160		ssc-miR-1343	ENSSSCT00000082177	MDC1	316
ssc-miR-1307	ENSSSCT00000002159	-	169		ssc-miR-1249	ENSSSCT00000085867	GNL1	171
ssc-miR-2320-5p	ENSSSCT00000002159	-	158		ssc-miR-370	ENSSSCT00000001542	BAG6	153
ssc-miR-296-5p	ENSSSCT00000002159	-	166		ssc-miR-1343	ENSSSCT00000001648	RING1	180
ssc-novel-24	ENSSSCT00000052668	-	161		ssc-miR-1307	ENSSSCT00000041384	DST	162
ssc-miR-339-3p	ENSSSCT00000062123	SCFD1	169		ssc-miR-370	ENSSSCT00000041384	DST	159
ssc-miR-744	ENSSSCT00000062764	STXBP6	158		ssc-miR-1249	ENSSSCT00000041384	DST	165
ssc-miR-361-3p	ENSSSCT00000002212	GZMH	171		ssc-miR-149	ENSSSCT00000071285	ZBTB22	167
ssc-miR-145-5p	ENSSSCT00000002222	NFATC4	173		ssc-novel-146	ENSSSCT00000089071	MOCS1	169
ssc-miR-326	ENSSSCT00000077180	NFATC4	170		ssc-miR-345-3p	ENSSSCT00000058834	PPP2R5D	167
ssc-novel-24	ENSSSCT00000077180	NFATC4	158		ssc-miR-331-3p	ENSSSCT00000058834	PPP2R5D	158
ssc-novel-186	ENSSSCT00000076481	PSME1	173		ssc-miR-1343	ENSSSCT00000045460	PPP2R5D	157
ssc-miR-1343	ENSSSCT00000002254	AP1G2	161		ssc-novel-126	ENSSSCT00000001851	PTK7	172
ssc-miR-149	ENSSSCT00000002266	EFS	163		ssc-miR-370	ENSSSCT00000056753	TJAP1	163
ssc-miR-326	ENSSSCT00000039632	ACIN1	165		ssc-miR-296-3p	ENSSSCT00000069014	MRPS18A	169
ssc-novel-234	ENSSSCT00000039632	ACIN1	167		ssc-miR-331-3p	ENSSSCT00000002098	CSPG4	170
ssc-novel-30	ENSSSCT00000039632	ACIN1	161		ssc-miR-1307	ENSSSCT00000002098	CSPG4	315
ssc-miR-149	ENSSSCT00000052991	MMP14	176		ssc-miR-1343	ENSSSCT00000002098	CSPG4	159
ssc-miR-331-3p	ENSSSCT00000052991	MMP14	174		ssc-miR-370	ENSSSCT00000048461	SCAMP2	155
ssc-miR-1343	ENSSSCT00000052517	CHD8	158		ssc-miR-615	ENSSSCT00000042691	NEO1	160
ssc-miR-1307	ENSSSCT00000002510	NR2F2	151		ssc-miR-370	ENSSSCT00000038032	-	172
ssc-miR-217	ENSSSCT00000063923	-	170		ssc-miR-1307	ENSSSCT00000002159	-	169
ssc-miR-361-3p	ENSSSCT00000063923	-	167		ssc-miR-296-5p	ENSSSCT00000002159	-	166
ssc-miR-744	ENSSSCT00000063923	-	153		ssc-novel-89a	ENSSSCT00000061690	-	154
ssc-miR-425-3p	ENSSSCT00000039052	PLEKHG3	163		ssc-novel-89b	ENSSSCT00000061690	-	154
ssc-miR-615	ENSSSCT00000032357	PLEKHG3	163		ssc-novel-38	ENSSSCT00000002237	IPO4	177
ssc-miR-331-3p	ENSSSCT00000002571	PLEKHD1	160		ssc-miR-1343	ENSSSCT00000002239	REC8	164
ssc-miR-339-3p	ENSSSCT00000002571	PLEKHD1	156		ssc-novel-30	ENSSSCT00000039632	ACIN1	161
ssc-novel-118	ENSSSCT00000002571	PLEKHD1	162		ssc-novel-91	ENSSSCT00000039632	ACIN1	152
ssc-novel-30	ENSSSCT00000002571	PLEKHD1	174		ssc-miR-331-3p	ENSSSCT00000052991	MMP14	174
ssc-miR-1343	ENSSSCT00000085917	SMOC1	154		ssc-miR-149	ENSSSCT00000052991	MMP14	176
ssc-miR-149	ENSSSCT00000002576	SMOC1	323		ssc-miR-370	ENSSSCT00000052991	MMP14	159
ssc-miR-1307	ENSSSCT00000037538	SIPA1L1	164		ssc-miR-1343	ENSSSCT00000052517	CHD8	158
ssc-novel-122	ENSSSCT00000037538	SIPA1L1	175		ssc-miR-1307	ENSSSCT00000002515	KLHL25	159
ssc-miR-133a-3p	ENSSSCT00000002632	LTBP2	169		ssc-miR-361-3p	ENSSSCT00000063923	-	167
ssc-miR-339-3p	ENSSSCT00000002632	LTBP2	158		ssc-miR-615	ENSSSCT00000032357	PLEKHG3	163
ssc-miR-328	ENSSSCT00000043168	YLPM1	176		ssc-miR-331-3p	ENSSSCT00000002571	PLEKHD1	160
ssc-miR-296-5p	ENSSSCT00000057289	RPS6KL1	166		ssc-novel-30	ENSSSCT00000002571	PLEKHD1	174
ssc-miR-326	ENSSSCT00000037003	RPS6KL1	151		ssc-miR-615	ENSSSCT00000090220	ZNF410	153
ssc-miR-331-3p	ENSSSCT00000057289	RPS6KL1	157		ssc-miR-331-3p	ENSSSCT00000080092	SPATA7	161
ssc-miR-615	ENSSSCT00000037003	RPS6KL1	162		ssc-miR-423-3p	ENSSSCT00000050703	SYNE3	160
ssc-miR-149	ENSSSCT00000090933	EIF2B2	169		ssc-miR-331-3p	ENSSSCT00000064896	SYNE3	162
ssc-miR-328	ENSSSCT00000002650	FOS	151		ssc-miR-1307	ENSSSCT00000064896	SYNE3	159
ssc-miR-423-5p	ENSSSCT00000084794	FOS	166		ssc-miR-296-5p	ENSSSCT00000064896	SYNE3	165
ssc-miR-1343	ENSSSCT00000057206	VASH1	171		ssc-miR-1343	ENSSSCT00000064896	SYNE3	159
ssc-miR-326	ENSSSCT00000002697	TTC8	169		ssc-miR-331-3p	ENSSSCT00000002815	HSP90AA1	152
ssc-novel-126	ENSSSCT00000067188	EFCAB11	160		ssc-miR-361-3p	ENSSSCT00000045247	HSP90AA1	152
ssc-miR-361-3p	ENSSSCT00000002714	FBLN5	161		ssc-miR-1307	ENSSSCT00000002825	PPP1R13B	166
ssc-miR-331-3p	ENSSSCT00000002815	HSP90AA1	152		ssc-miR-1307	ENSSSCT00000057607	-	163
ssc-miR-361-3p	ENSSSCT00000045247	HSP90AA1	152		ssc-miR-615	ENSSSCT00000057607	-	165
ssc-miR-1343	ENSSSCT00000086752	XRCC3	167		ssc-novel-30	ENSSSCT00000056797	-	173
ssc-novel-186	ENSSSCT00000086752	XRCC3	173		ssc-miR-149	ENSSSCT00000053495	DEF8	160
ssc-miR-1307	ENSSSCT00000057607	-	163		ssc-miR-1343	ENSSSCT00000037280	DEF8	158
ssc-miR-615	ENSSSCT00000057607	-	165		ssc-miR-331-3p	ENSSSCT00000090893	KLHDC4	156
ssc-novel-30	ENSSSCT00000056797	-	173		ssc-miR-361-3p	ENSSSCT00000090893	KLHDC4	168
ssc-novel-126	ENSSSCT00000072473	GSTA4	164		ssc-novel-91	ENSSSCT00000087561	KLHDC4	158
ssc-miR-1343	ENSSSCT00000037280	DEF8	158		ssc-novel-146	ENSSSCT00000045770	PDPR	158
ssc-miR-149	ENSSSCT00000053495	DEF8	160		ssc-miR-1343	ENSSSCT00000023952	CNOT1	160
ssc-miR-2320-5p	ENSSSCT00000081692	DEF8	158		ssc-miR-1343	ENSSSCT00000066416	ADGRG1	164
ssc-miR-1307	ENSSSCT00000027946	GSE1	342		ssc-miR-370	ENSSSCT00000064327	ADGRG1	170
ssc-miR-1343	ENSSSCT00000027946	GSE1	159		ssc-miR-1307	ENSSSCT00000035312	NFKBID	171
ssc-miR-326	ENSSSCT00000086659	GSE1	170		ssc-novel-30	ENSSSCT00000086397	-	173
ssc-miR-744	ENSSSCT00000002982	CMIP	152		ssc-miR-361-3p	ENSSSCT00000003416	-	168
ssc-miR-331-3p	ENSSSCT00000067370	GABARAPL2	159		ssc-miR-1307	ENSSSCT00000003416	-	160
ssc-miR-149	ENSSSCT00000029606	LDHD	168		ssc-miR-125a	ENSSSCT00000088874	-	162
ssc-miR-331-3p	ENSSSCT00000029606	LDHD	161		ssc-miR-345-3p	ENSSSCT00000074929	-	161
ssc-novel-24	ENSSSCT00000003045	DHX38	154		ssc-miR-361-3p	ENSSSCT00000088874	-	156
ssc-miR-1307	ENSSSCT00000003049	ZFHX3	171		ssc-miR-296-3p	ENSSSCT00000077804	STRN4	484
ssc-miR-339-3p	ENSSSCT00000003049	ZFHX3	170		ssc-miR-432-5p	ENSSSCT00000003449	ZC3H4	170
ssc-novel-186	ENSSSCT00000003080	PLEKHG4	160		ssc-miR-296-5p	ENSSSCT00000003449	ZC3H4	332
ssc-miR-328	ENSSSCT00000033754	CDH11	183		ssc-miR-149	ENSSSCT00000003449	ZC3H4	164
ssc-miR-1343	ENSSSCT00000023952	CNOT1	160		ssc-miR-1249	ENSSSCT00000003449	ZC3H4	176
ssc-miR-296-5p	ENSSSCT00000003164	LRP3	158		ssc-miR-361-3p	ENSSSCT00000072881	SAE1	178
ssc-miR-361-3p	ENSSSCT00000003164	LRP3	165		ssc-novel-89a	ENSSSCT00000069154	SAE1	160
ssc-miR-326	ENSSSCT00000003199	KMT2B	165		ssc-novel-89b	ENSSSCT00000069154	SAE1	160
ssc-miR-9860-5p	ENSSSCT00000003199	KMT2B	161		ssc-miR-1343	ENSSSCT00000088405	LIG1	164
ssc-novel-24	ENSSSCT00000003199	KMT2B	167		ssc-miR-370	ENSSSCT00000003469	LIG1	172
ssc-miR-1307	ENSSSCT00000035312	NFKBID	171		ssc-miR-125a	ENSSSCT00000074980	NUCB1	165
ssc-novel-118	ENSSSCT00000064022	ZNF260	151		ssc-miR-331-3p	ENSSSCT00000074980	NUCB1	162
ssc-miR-1343	ENSSSCT00000048301	-	163		ssc-miR-361-3p	ENSSSCT00000052068	GYS1	168
ssc-miR-149	ENSSSCT00000048301	-	157		ssc-miR-296-3p	ENSSSCT00000047683	TBC1D17	163
ssc-miR-196b-5p	ENSSSCT00000048301	-	171		ssc-miR-615	ENSSSCT00000003548	TBC1D17	155
ssc-miR-423-5p	ENSSSCT00000003275	-	176		ssc-miR-1249	ENSSSCT00000048428	ASPDH	170
ssc-miR-1249	ENSSSCT00000033758	RASGRP4	163		ssc-miR-1307	ENSSSCT00000003622	-	165
ssc-miR-1343	ENSSSCT00000033758	RASGRP4	151		ssc-miR-296-5p	ENSSSCT00000041346	CNOT3	153
ssc-miR-2320-5p	ENSSSCT00000076986	-	166		ssc-miR-615	ENSSSCT00000062063	TSEN34	157
ssc-miR-331-3p	ENSSSCT00000003291	-	165		ssc-miR-370	ENSSSCT00000062063	TSEN34	158
ssc-miR-744	ENSSSCT00000003291	-	162		ssc-miR-370	ENSSSCT00000003641	-	169
ssc-miR-2320-5p	ENSSSCT00000062620	AKT2	165		ssc-miR-1307	ENSSSCT00000067402	INTS11	162
ssc-miR-149	ENSSSCT00000003369	TMEM145	161		ssc-miR-361-3p	ENSSSCT00000003741	GPR153	151
ssc-miR-149	ENSSSCT00000003361	CIC	167		ssc-miR-361-3p	ENSSSCT00000074889	PLEKHG5	158
ssc-miR-326	ENSSSCT00000064651	CIC	164		ssc-miR-296-5p	ENSSSCT00000074889	PLEKHG5	170
ssc-miR-361-3p	ENSSSCT00000064651	CIC	155		ssc-miR-296-3p	ENSSSCT00000003785	EXOSC10	163
ssc-novel-24	ENSSSCT00000064651	CIC	155		ssc-miR-361-3p	ENSSSCT00000003794	FBXO6	154
ssc-miR-125a	ENSSSCT00000088874	-	162		ssc-miR-296-5p	ENSSSCT00000003852	TMEM82	166
ssc-miR-345-3p	ENSSSCT00000074929	-	161		ssc-miR-1307	ENSSSCT00000055222	RCC2	174
ssc-miR-361-3p	ENSSSCT00000088874	-	156		ssc-miR-331-3p	ENSSSCT00000071379	HSPG2	165
ssc-novel-178	ENSSSCT00000003429	-	164		ssc-miR-149	ENSSSCT00000082990	HSPG2	168
ssc-miR-326	ENSSSCT00000003437	PPP5C	169		ssc-miR-1343	ENSSSCT00000082990	HSPG2	493
ssc-miR-296-5p	ENSSSCT00000003440	HIF3A	155		ssc-novel-34	ENSSSCT00000082990	HSPG2	185
ssc-novel-126	ENSSSCT00000003440	HIF3A	168		ssc-miR-1343	ENSSSCT00000003975	EYA3	156
ssc-miR-1249	ENSSSCT00000003449	ZC3H4	176		ssc-miR-361-3p	ENSSSCT00000044788	EPB41	165
ssc-miR-149	ENSSSCT00000003449	ZC3H4	164		ssc-novel-126	ENSSSCT00000004063	TRIT1	168
ssc-miR-296-5p	ENSSSCT00000003449	ZC3H4	332		ssc-miR-1307	ENSSSCT00000061083	ANKRD12	166
ssc-miR-328	ENSSSCT00000069154	SAE1	161		ssc-miR-1307	ENSSSCT00000045386	EPB41L3	154
ssc-miR-361-3p	ENSSSCT00000072881	SAE1	178		ssc-miR-1343	ENSSSCT00000004085	EPB41L3	163
ssc-miR-328	ENSSSCT00000003478	PLEKHA4	155		ssc-miR-615	ENSSSCT00000066802	MAPRE2	166
ssc-miR-331-3p	ENSSSCT00000003478	PLEKHA4	158		ssc-miR-331-3p	ENSSSCT00000042904	ECHDC2	171
ssc-miR-744	ENSSSCT00000003478	PLEKHA4	153		ssc-miR-370	ENSSSCT00000029203	TUT4	166
ssc-novel-24	ENSSSCT00000075055	BCAT2	168		ssc-miR-652	ENSSSCT00000073332	PLK3	174
ssc-miR-331-3p	ENSSSCT00000003491	NTN5	173		ssc-novel-16	ENSSSCT00000088626	MED8	166
ssc-novel-118	ENSSSCT00000074752	RUVBL2	168		ssc-miR-125a	ENSSSCT00000040973	NFYC	160
ssc-novel-24	ENSSSCT00000052374	RUVBL2	155		ssc-novel-126	ENSSSCT00000087171	SMAP2	168
ssc-miR-361-3p	ENSSSCT00000052068	GYS1	168		ssc-miR-615	ENSSSCT00000044125	ACAT2	155
ssc-miR-9860-5p	ENSSSCT00000052068	GYS1	162		ssc-novel-134	ENSSSCT00000004477	ACAT2	159
ssc-miR-1307	ENSSSCT00000003622	-	165		ssc-miR-370	ENSSSCT00000004478	WTAP	159
ssc-novel-118	ENSSSCT00000057147	PRPF31	157		ssc-miR-30c-3p	ENSSSCT00000004557	FBXO30	164
ssc-miR-145-5p	ENSSSCT00000003625	CNOT3	177		ssc-miR-615	ENSSSCT00000090955	UTRN	152
ssc-miR-2320-5p	ENSSSCT00000003625	CNOT3	171		ssc-miR-370	ENSSSCT00000090955	UTRN	163
ssc-miR-296-5p	ENSSSCT00000041346	CNOT3	153		ssc-novel-30	ENSSSCT00000058049	BCLAF1	162
ssc-miR-615	ENSSSCT00000062063	TSEN34	157		ssc-miR-361-3p	ENSSSCT00000078840	MED23	162
ssc-miR-744	ENSSSCT00000062063	TSEN34	157		ssc-miR-193a-5p	ENSSSCT00000004640	EPB41L2	164
ssc-miR-1307	ENSSSCT00000067402	INTS11	162		ssc-novel-91	ENSSSCT00000042776	EPB41L2	163
ssc-miR-222	ENSSSCT00000003708	INTS11	181		ssc-miR-361-3p	ENSSSCT00000004769	PM20D2	154
ssc-miR-1307	ENSSSCT00000003738	RNF207	161		ssc-miR-1307	ENSSSCT00000004769	PM20D2	157
ssc-miR-331-3p	ENSSSCT00000003738	RNF207	158		ssc-novel-193	ENSSSCT00000004844	SEC63	181
ssc-novel-24	ENSSSCT00000003738	RNF207	171		ssc-miR-1307	ENSSSCT00000028340	SLC16A10	161
ssc-miR-296-5p	ENSSSCT00000074889	PLEKHG5	170		ssc-miR-30c-3p	ENSSSCT00000076757	TRAF3IP2	150
ssc-miR-361-3p	ENSSSCT00000074889	PLEKHG5	158		ssc-miR-345-3p	ENSSSCT00000076757	TRAF3IP2	157
ssc-miR-744	ENSSSCT00000003746	PLEKHG5	154		ssc-novel-30	ENSSSCT00000004971	ATP5F1A	173
ssc-novel-24	ENSSSCT00000074889	PLEKHG5	155		ssc-novel-126	ENSSSCT00000037709	TXNL1	168
ssc-miR-143-5p	ENSSSCT00000053353	KIF1B	167		ssc-miR-127	ENSSSCT00000047452	-	161
ssc-miR-361-3p	ENSSSCT00000051187	KIF1B	186		ssc-miR-1296-5p	ENSSSCT00000005022	-	160
ssc-novel-125	ENSSSCT00000053353	KIF1B	165		ssc-novel-30	ENSSSCT00000005038	HERC1	166
ssc-miR-2320-5p	ENSSSCT00000003785	EXOSC10	163		ssc-novel-89a	ENSSSCT00000005038	HERC1	152
ssc-miR-1343	ENSSSCT00000003786	MTOR	150		ssc-novel-89b	ENSSSCT00000005038	HERC1	152
ssc-novel-186	ENSSSCT00000003786	MTOR	159		ssc-miR-370	ENSSSCT00000005070	RNF111	163
ssc-miR-1343	ENSSSCT00000060759	MTHFR	162		ssc-novel-30	ENSSSCT00000005070	RNF111	156
ssc-miR-328	ENSSSCT00000042716	MTHFR	324		ssc-miR-127	ENSSSCT00000043785	TCF12	168
ssc-miR-615	ENSSSCT00000042716	MTHFR	173		ssc-novel-134	ENSSSCT00000005081	TCF12	175
ssc-miR-1307	ENSSSCT00000082945	RSC1A1	158		ssc-miR-615	ENSSSCT00000047929	FAM214A	159
ssc-miR-328	ENSSSCT00000044209	ARHGEF19	152		ssc-miR-370	ENSSSCT00000047929	FAM214A	158
ssc-miR-1307	ENSSSCT00000003864	CROCC	171		ssc-novel-126	ENSSSCT00000005152	-	161
ssc-miR-1343	ENSSSCT00000003864	CROCC	158		ssc-miR-1307	ENSSSCT00000005158	GATM	159
ssc-miR-326	ENSSSCT00000003864	CROCC	307		ssc-miR-125a	ENSSSCT00000059196	B2M	164
ssc-miR-328	ENSSSCT00000003864	CROCC	159		ssc-miR-370	ENSSSCT00000052266	EIF3J	159
ssc-miR-9860-5p	ENSSSCT00000003864	CROCC	168		ssc-novel-146	ENSSSCT00000005201	ZSCAN29	175
ssc-novel-24	ENSSSCT00000003898	KIF17	155		ssc-miR-127	ENSSSCT00000028869	PLA2G4B	169
ssc-miR-1343	ENSSSCT00000082990	HSPG2	493		ssc-miR-432-5p	ENSSSCT00000048617	PLA2G4B	166
ssc-miR-149	ENSSSCT00000082990	HSPG2	168		ssc-miR-1343	ENSSSCT00000048617	PLA2G4B	171
ssc-miR-331-3p	ENSSSCT00000071379	HSPG2	165		ssc-miR-370	ENSSSCT00000085687	ZFYVE19	163
ssc-miR-339-3p	ENSSSCT00000082990	HSPG2	155		ssc-miR-615	ENSSSCT00000070658	GPR176	168
ssc-novel-34	ENSSSCT00000082990	HSPG2	185		ssc-miR-370	ENSSSCT00000053635	NFATC1	155
ssc-novel-118	ENSSSCT00000028438	EPHB2	150		ssc-novel-101	ENSSSCT00000053635	NFATC1	166
ssc-novel-186	ENSSSCT00000028438	EPHB2	152		ssc-miR-361-3p	ENSSSCT00000036304	TNFRSF11A	150
ssc-miR-125a	ENSSSCT00000045657	RPS6KA1	172		ssc-miR-296-5p	ENSSSCT00000036304	TNFRSF11A	154
ssc-miR-1343	ENSSSCT00000042826	RPS6KA1	334		ssc-miR-193a-5p	ENSSSCT00000005428	NEDD4L	161
ssc-miR-326	ENSSSCT00000042826	RPS6KA1	166		ssc-miR-127	ENSSSCT00000065789	NEDD4L	153
ssc-novel-118	ENSSSCT00000044862	RPS6KA1	159		ssc-novel-91	ENSSSCT00000054104	NEDD4L	166
ssc-miR-30c-3p	ENSSSCT00000070412	ZDHHC18	163		ssc-miR-149	ENSSSCT00000054919	MAP2K5	172
ssc-miR-1307	ENSSSCT00000003963	SLC9A1	162		ssc-miR-149	ENSSSCT00000039054	CORO2B	171
ssc-miR-1343	ENSSSCT00000003975	EYA3	156		ssc-miR-1343	ENSSSCT00000039054	CORO2B	171
ssc-miR-361-3p	ENSSSCT00000044788	EPB41	165		ssc-miR-1343	ENSSSCT00000005522	RPL36AL	156
ssc-miR-150	ENSSSCT00000004038	INPP5B	161		ssc-miR-370	ENSSSCT00000040667	NIN	163
ssc-miR-7134-3p	ENSSSCT00000055595	INPP5B	162		ssc-miR-361-3p	ENSSSCT00000082580	HIF1A	157
ssc-miR-2320-5p	ENSSSCT00000004043	FHL3	162		ssc-miR-361-3p	ENSSSCT00000005633	SYNE2	162
ssc-miR-339-3p	ENSSSCT00000004050	MACF1	160		ssc-miR-370	ENSSSCT00000005633	SYNE2	173
ssc-novel-234	ENSSSCT00000004050	MACF1	158		ssc-novel-91	ENSSSCT00000005694	MLLT3	159
ssc-miR-2320-5p	ENSSSCT00000004108	LAMA3	166		ssc-miR-370	ENSSSCT00000005769	KANK1	166
ssc-novel-125	ENSSSCT00000004108	LAMA3	174		ssc-miR-331-3p	ENSSSCT00000005781	-	159
ssc-novel-24	ENSSSCT00000088654	LAMA3	170		ssc-novel-91	ENSSSCT00000005781	-	161
ssc-miR-1343	ENSSSCT00000004136	ASXL3	155		ssc-miR-1307	ENSSSCT00000071169	APBA1	164
ssc-miR-615	ENSSSCT00000066802	MAPRE2	166		ssc-novel-91	ENSSSCT00000071169	APBA1	167
ssc-novel-118	ENSSSCT00000050271	MAPRE2	158		ssc-miR-149	ENSSSCT00000040688	TLE4	157
ssc-miR-744	ENSSSCT00000004155	-	159		ssc-miR-149	ENSSSCT00000089380	VCP	164
ssc-miR-331-3p	ENSSSCT00000042904	ECHDC2	171		ssc-miR-1343	ENSSSCT00000005837	VCP	163
ssc-miR-326	ENSSSCT00000029203	TUT4	170		ssc-miR-127	ENSSSCT00000058312	-	162
ssc-miR-1296-5p	ENSSSCT00000004282	NRDC	166		ssc-miR-331-3p	ENSSSCT00000087894	TMEM8B	159
ssc-miR-1343	ENSSSCT00000089491	MAST2	157		ssc-miR-1343	ENSSSCT00000087894	TMEM8B	157
ssc-miR-149	ENSSSCT00000089491	MAST2	167		ssc-miR-370	ENSSSCT00000005877	RECK	175
ssc-miR-296-5p	ENSSSCT00000089491	MAST2	155		ssc-novel-30	ENSSSCT00000005882	RNF38	169
ssc-miR-331-3p	ENSSSCT00000089491	MAST2	165		ssc-miR-615	ENSSSCT00000053875	TSTD2	150
ssc-miR-615	ENSSSCT00000068068	MAST2	165		ssc-miR-1343	ENSSSCT00000005966	ABCA1	167
ssc-miR-125a	ENSSSCT00000040973	NFYC	160		ssc-miR-345-3p	ENSSSCT00000063138	ELP1	166
ssc-miR-1343	ENSSSCT00000004402	EXO5	161		ssc-miR-345-5p	ENSSSCT00000086941	RGS3	186
ssc-miR-328	ENSSSCT00000004493	ARID1B	166		ssc-miR-296-5p	ENSSSCT00000006027	RGS3	163
ssc-miR-615	ENSSSCT00000004493	ARID1B	163		ssc-miR-1343	ENSSSCT00000075223	RGS3	154
ssc-miR-423-3p	ENSSSCT00000056077	SCAF8	167		ssc-miR-196b-3p	ENSSSCT00000006030	ZNF618	155
ssc-miR-744	ENSSSCT00000030512	-	157		ssc-miR-1307	ENSSSCT00000006030	ZNF618	151
ssc-miR-2320-5p	ENSSSCT00000082300	-	165		ssc-miR-149	ENSSSCT00000076807	LHX6	160
ssc-novel-24	ENSSSCT00000082300	-	158		ssc-miR-615	ENSSSCT00000076807	LHX6	163
ssc-novel-24	ENSSSCT00000058859	PLAGL1	158		ssc-miR-1307	ENSSSCT00000060389	RC3H2	154
ssc-miR-1343	ENSSSCT00000056296	HIVEP2	150		ssc-miR-615	ENSSSCT00000066386	DENND1A	162
ssc-novel-30	ENSSSCT00000056296	HIVEP2	162		ssc-novel-30	ENSSSCT00000066386	DENND1A	166
ssc-miR-1307	ENSSSCT00000063827	NHSL1	153		ssc-miR-370	ENSSSCT00000076389	OLFML2A	150
ssc-miR-2320-5p	ENSSSCT00000063827	NHSL1	161		ssc-miR-331-3p	ENSSSCT00000006170	ZNF79	155
ssc-novel-186	ENSSSCT00000063827	NHSL1	170		ssc-miR-149	ENSSSCT00000006170	ZNF79	173
ssc-miR-149	ENSSSCT00000086971	SLC18B1	156		ssc-novel-16	ENSSSCT00000042260	SH2D3C	160
ssc-miR-1307	ENSSSCT00000059782	CCN2	161		ssc-miR-423-3p	ENSSSCT00000077388	-	166
ssc-miR-1307	ENSSSCT00000042180	ENPP1	158		ssc-miR-361-3p	ENSSSCT00000006220	PKN3	158
ssc-miR-193a-5p	ENSSSCT00000004640	EPB41L2	164		ssc-novel-91	ENSSSCT00000074771	FNBP1	154
ssc-miR-2320-5p	ENSSSCT00000004642	TMEM200A	166		ssc-miR-370	ENSSSCT00000054304	ABL1	163
ssc-miR-744	ENSSSCT00000004642	TMEM200A	155		ssc-miR-615	ENSSSCT00000040524	SETX	171
ssc-miR-2320-5p	ENSSSCT00000048337	-	169		ssc-novel-30	ENSSSCT00000040524	SETX	172
ssc-novel-5	ENSSSCT00000048337	-	176		ssc-miR-1343	ENSSSCT00000006300	DDX31	161
ssc-miR-339-3p	ENSSSCT00000038363	KCNQ5	160		ssc-miR-331-3p	ENSSSCT00000027561	CTDP1	156
ssc-novel-24	ENSSSCT00000004744	TBX18	157		ssc-miR-1343	ENSSSCT00000027561	CTDP1	159
ssc-miR-339-3p	ENSSSCT00000024260	FAXC	155		ssc-novel-89a	ENSSSCT00000027561	CTDP1	151
ssc-novel-193	ENSSSCT00000004844	SEC63	181		ssc-novel-89b	ENSSSCT00000027561	CTDP1	151
ssc-miR-133a-3p	ENSSSCT00000060669	ARMC2	161		ssc-miR-1343	ENSSSCT00000038925	RABL6	167
ssc-miR-1307	ENSSSCT00000004862	SLC22A16	161		ssc-novel-30	ENSSSCT00000006431	ENTPD8	157
ssc-novel-224	ENSSSCT00000089640	-	166		ssc-miR-149	ENSSSCT00000044541	FBXO32	156
ssc-miR-1307	ENSSSCT00000028340	SLC16A10	161		ssc-miR-1343	ENSSSCT00000071393	COL14A1	324
ssc-miR-1307	ENSSSCT00000004906	-	154		ssc-miR-370	ENSSSCT00000055503	TRPS1	168
ssc-miR-744	ENSSSCT00000074627	COL12A1	156		ssc-miR-615	ENSSSCT00000070509	EMC2	170
ssc-miR-9860-5p	ENSSSCT00000004955	COL12A1	163		ssc-miR-1307	ENSSSCT00000041687	OXR1	161
ssc-novel-186	ENSSSCT00000004955	COL12A1	150		ssc-miR-182	ENSSSCT00000061455	OXR1	190
ssc-miR-744	ENSSSCT00000052786	MBD1	164		ssc-miR-331-3p	ENSSSCT00000072688	-	165
ssc-miR-1296-5p	ENSSSCT00000005022	-	160		ssc-miR-361-3p	ENSSSCT00000072688	-	167
ssc-novel-186	ENSSSCT00000089603	-	161		ssc-miR-615	ENSSSCT00000045194	VPS13B	168
ssc-miR-222	ENSSSCT00000005049	TPM1	171		ssc-miR-370	ENSSSCT00000006662	VPS13B	152
ssc-novel-24	ENSSSCT00000071412	TPM1	166		ssc-novel-101	ENSSSCT00000045194	VPS13B	158
ssc-miR-1307	ENSSSCT00000005051	-	163		ssc-miR-370	ENSSSCT00000040510	-	152
ssc-novel-30	ENSSSCT00000005070	RNF111	156		ssc-miR-1307	ENSSSCT00000039017	PREX2	162
ssc-miR-423-5p	ENSSSCT00000005084	RFX7	172		ssc-novel-30	ENSSSCT00000006809	-	167
ssc-miR-2320-5p	ENSSSCT00000005129	HDC	160		ssc-miR-296-5p	ENSSSCT00000075456	ATP6V1H	162
ssc-miR-1296-5p	ENSSSCT00000046303	GALK2	163		ssc-novel-126	ENSSSCT00000032060	ATP6V1H	168
ssc-miR-423-3p	ENSSSCT00000042081	SECISBP2L	172		ssc-miR-1307	ENSSSCT00000078630	UHMK1	152
ssc-miR-361-3p	ENSSSCT00000005143	FBN1	166		ssc-miR-296-3p	ENSSSCT00000006981	USF1	169
ssc-miR-423-3p	ENSSSCT00000005143	FBN1	171		ssc-novel-101	ENSSSCT00000007001	DCAF8	167
ssc-miR-339-3p	ENSSSCT00000038251	DUOX2	158		ssc-miR-361-3p	ENSSSCT00000053261	SMG5	168
ssc-miR-125a	ENSSSCT00000059196	B2M	164		ssc-miR-503	ENSSSCT00000043097	EFNA1	160
ssc-miR-615	ENSSSCT00000088439	MAP1A	161		ssc-miR-1307	ENSSSCT00000089440	ADAM15	160
ssc-miR-744	ENSSSCT00000088439	MAP1A	154		ssc-miR-370	ENSSSCT00000034834	ARNT	167
ssc-novel-186	ENSSSCT00000088439	MAP1A	157		ssc-miR-1307	ENSSSCT00000038126	ENSA	151
ssc-miR-326	ENSSSCT00000077220	TUBGCP4	165		ssc-miR-615	ENSSSCT00000071127	TRIM33	173
ssc-miR-149	ENSSSCT00000005244	RPAP1	159		ssc-novel-16	ENSSSCT00000007402	TRIM33	161
ssc-miR-328	ENSSSCT00000060884	RPAP1	164		ssc-novel-91	ENSSSCT00000007402	TRIM33	153
ssc-miR-1343	ENSSSCT00000005325	LRRK1	160		ssc-miR-1249	ENSSSCT00000007476	GPR61	170
ssc-miR-744	ENSSSCT00000005325	LRRK1	164		ssc-miR-125a	ENSSSCT00000007510	COL11A1	175
ssc-miR-9860-5p	ENSSSCT00000005325	LRRK1	154		ssc-miR-1343	ENSSSCT00000050349	COL11A1	162
ssc-novel-24	ENSSSCT00000005325	LRRK1	159		ssc-miR-370	ENSSSCT00000050349	COL11A1	156
ssc-miR-143-5p	ENSSSCT00000005337	MAGEL2	163		ssc-miR-1307	ENSSSCT00000033937	GLMN	151
ssc-miR-326	ENSSSCT00000052375	NFATC1	157		ssc-miR-615	ENSSSCT00000073767	TGFBR3	158
ssc-miR-574	ENSSSCT00000053635	NFATC1	158		ssc-miR-1343	ENSSSCT00000083683	TGFBR3	162
ssc-novel-24	ENSSSCT00000090801	PHLPP1	163		ssc-miR-370	ENSSSCT00000073767	TGFBR3	157
ssc-novel-30	ENSSSCT00000090801	PHLPP1	160		ssc-miR-615	ENSSSCT00000007659	PCM1	154
ssc-miR-1343	ENSSSCT00000042024	CILP	164		ssc-miR-615	ENSSSCT00000079417	ANKEF1	158
ssc-miR-1343	ENSSSCT00000057855	IGDCC4	314		ssc-miR-1307	ENSSSCT00000007772	SLC24A3	165
ssc-miR-296-5p	ENSSSCT00000057855	IGDCC4	152		ssc-miR-370	ENSSSCT00000007807	NINL	324
ssc-miR-345-3p	ENSSSCT00000057855	IGDCC4	162		ssc-miR-149	ENSSSCT00000038792	ASXL1	167
ssc-miR-423-3p	ENSSSCT00000005442	IGDCC4	159		ssc-miR-1343	ENSSSCT00000038792	ASXL1	163
ssc-miR-326	ENSSSCT00000079102	PAQR5	160		ssc-miR-127	ENSSSCT00000007953	E2F1	154
ssc-novel-126	ENSSSCT00000087057	PAQR5	168		ssc-miR-423-3p	ENSSSCT00000055629	-	159
ssc-novel-186	ENSSSCT00000079102	PAQR5	166		ssc-miR-296-3p	ENSSSCT00000048484	-	157
ssc-miR-2320-5p	ENSSSCT00000005493	THSD4	174		ssc-miR-370	ENSSSCT00000008003	-	175
ssc-miR-339-3p	ENSSSCT00000059729	LRFN5	174		ssc-novel-91	ENSSSCT00000055629	-	152
ssc-miR-1343	ENSSSCT00000005522	RPL36AL	156		ssc-novel-126	ENSSSCT00000086223	DSN1	164
ssc-miR-328	ENSSSCT00000056085	NID2	171		ssc-miR-503	ENSSSCT00000063293	CTNNBL1	168
ssc-novel-118	ENSSSCT00000031467	BNC2	170		ssc-miR-1343	ENSSSCT00000065786	CHD6	157
ssc-miR-326	ENSSSCT00000088378	CCDC171	164		ssc-miR-370	ENSSSCT00000034393	NFATC2	159
ssc-miR-2320-5p	ENSSSCT00000055802	RIC1	172		ssc-miR-361-3p	ENSSSCT00000082947	ATP9A	168
ssc-miR-1343	ENSSSCT00000005757	GLIS3	169		ssc-miR-615	ENSSSCT00000036311	ZFP64	161
ssc-miR-2320-5p	ENSSSCT00000044564	VLDLR	164		ssc-miR-127	ENSSSCT00000008248	NELFCD	160
ssc-miR-2320-5p	ENSSSCT00000005769	KANK1	165		ssc-miR-149	ENSSSCT00000008290	INTS1	339
ssc-novel-186	ENSSSCT00000005777	PGM5	152		ssc-miR-30c-3p	ENSSSCT00000008292	TMEM184A	162
ssc-miR-331-3p	ENSSSCT00000005781	-	159		ssc-miR-361-3p	ENSSSCT00000008292	TMEM184A	165
ssc-miR-1307	ENSSSCT00000071169	APBA1	164		ssc-miR-296-5p	ENSSSCT00000075013	TMEM184A	157
ssc-miR-149	ENSSSCT00000048262	RUSC2	161		ssc-miR-361-3p	ENSSSCT00000008392	PPP1R35	153
ssc-miR-328	ENSSSCT00000005846	RUSC2	152		ssc-novel-30	ENSSSCT00000008392	PPP1R35	156
ssc-miR-339-3p	ENSSSCT00000048262	RUSC2	166		ssc-novel-126	ENSSSCT00000067421	GTF2I	168
ssc-miR-361-3p	ENSSSCT00000048262	RUSC2	170		ssc-miR-1307	ENSSSCT00000067440	-	157
ssc-novel-24	ENSSSCT00000048262	RUSC2	154		ssc-miR-1343	ENSSSCT00000008500	RUSF1	166
ssc-miR-2320-5p	ENSSSCT00000051171	TLN1	157		ssc-miR-1249	ENSSSCT00000008500	RUSF1	170
ssc-miR-296-5p	ENSSSCT00000063565	TEX10	158		ssc-miR-331-3p	ENSSSCT00000008502	ITGAM	156
ssc-miR-615	ENSSSCT00000005934	MSANTD3-TMEFF1	161		ssc-miR-296-5p	ENSSSCT00000008501	ITGAM	160
ssc-novel-30	ENSSSCT00000059840	MSANTD3-TMEFF1	164		ssc-miR-652	ENSSSCT00000008502	ITGAM	156
ssc-miR-1307	ENSSSCT00000005987	TMEM245	162		ssc-miR-149	ENSSSCT00000008502	ITGAM	164
ssc-miR-149	ENSSSCT00000065214	SVEP1	172		ssc-miR-1343	ENSSSCT00000050210	ITGAM	155
ssc-miR-1343	ENSSSCT00000037131	TNC	164		ssc-novel-89a	ENSSSCT00000050210	ITGAM	163
ssc-miR-149	ENSSSCT00000037131	TNC	174		ssc-novel-89b	ENSSSCT00000050210	ITGAM	163
ssc-novel-24	ENSSSCT00000037131	TNC	155		ssc-miR-361-3p	ENSSSCT00000073582	BCKDK	157
ssc-novel-30	ENSSSCT00000037131	TNC	318		ssc-miR-1343	ENSSSCT00000073582	BCKDK	170
ssc-miR-331-3p	ENSSSCT00000090283	DAB2IP	159		ssc-miR-361-3p	ENSSSCT00000075571	SH2B1	165
ssc-miR-339-3p	ENSSSCT00000076427	DAB2IP	156		ssc-miR-331-3p	ENSSSCT00000008714	CREBBP	169
ssc-miR-455-3p	ENSSSCT00000064246	MRRF	169		ssc-miR-296-3p	ENSSSCT00000008714	CREBBP	160
ssc-miR-1307	ENSSSCT00000060389	RC3H2	154		ssc-miR-370	ENSSSCT00000008714	CREBBP	153
ssc-miR-615	ENSSSCT00000066386	DENND1A	162		ssc-novel-126	ENSSSCT00000036396	RHBDF1	168
ssc-novel-234	ENSSSCT00000066386	DENND1A	163		ssc-miR-1307	ENSSSCT00000049958	JMJD8	167
ssc-novel-30	ENSSSCT00000066386	DENND1A	166		ssc-miR-370	ENSSSCT00000076329	-	155
ssc-miR-328	ENSSSCT00000053133	OLFML2A	163		ssc-miR-1307	ENSSSCT00000065442	TSC2	151
ssc-novel-118	ENSSSCT00000080665	GAPVD1	159		ssc-miR-345-3p	ENSSSCT00000067227	ELOB	154
ssc-miR-1343	ENSSSCT00000067495	RALGPS1	154		ssc-miR-221-5p	ENSSSCT00000008870	-	174
ssc-miR-150	ENSSSCT00000064930	RALGPS1	162		ssc-miR-1343	ENSSSCT00000008870	-	154
ssc-miR-1343	ENSSSCT00000035446	ENG	159		ssc-miR-196b-5p	ENSSSCT00000047764	POLR1B	159
ssc-novel-186	ENSSSCT00000035446	ENG	165		ssc-miR-149	ENSSSCT00000047764	POLR1B	170
ssc-miR-744	ENSSSCT00000006190	PIP5KL1	154		ssc-novel-16	ENSSSCT00000037279	ANAPC1	178
ssc-miR-2320-5p	ENSSSCT00000088931	DNM1	160		ssc-novel-126	ENSSSCT00000037279	ANAPC1	168
ssc-miR-331-3p	ENSSSCT00000023782	-	163		ssc-miR-1307	ENSSSCT00000008911	EDAR	153
ssc-novel-186	ENSSSCT00000023782	-	152		ssc-miR-127	ENSSSCT00000041618	REV1	151
ssc-novel-24	ENSSSCT00000023782	-	161		ssc-miR-370	ENSSSCT00000064001	REV1	158
ssc-miR-149	ENSSSCT00000006210	SLC27A4	162		ssc-miR-1307	ENSSSCT00000049203	TMEM131	171
ssc-novel-126	ENSSSCT00000078426	SLC27A4	164		ssc-miR-149	ENSSSCT00000049203	TMEM131	174
ssc-novel-30	ENSSSCT00000078426	SLC27A4	161		ssc-miR-370	ENSSSCT00000049203	TMEM131	156
ssc-miR-361-3p	ENSSSCT00000006220	PKN3	158		ssc-miR-30c-3p	ENSSSCT00000028512	SEMA4C	166
ssc-miR-2320-5p	ENSSSCT00000054304	ABL1	168		ssc-novel-126	ENSSSCT00000082045	EIF2AK3	164
ssc-miR-2320-5p	ENSSSCT00000006282	LAMC3	166		ssc-miR-345-3p	ENSSSCT00000090306	SMYD5	173
ssc-miR-328	ENSSSCT00000006282	LAMC3	153		ssc-miR-149	ENSSSCT00000009097	SMYD5	189
ssc-miR-331-3p	ENSSSCT00000006282	LAMC3	153		ssc-miR-423-3p	ENSSSCT00000009130	AAK1	164
ssc-miR-1343	ENSSSCT00000078492	PRRC2B	160		ssc-miR-193a-5p	ENSSSCT00000062874	ARHGAP25	171
ssc-miR-2320-5p	ENSSSCT00000078492	PRRC2B	166		ssc-miR-1343	ENSSSCT00000062874	ARHGAP25	163
ssc-miR-328	ENSSSCT00000078492	PRRC2B	158		ssc-miR-296-5p	ENSSSCT00000064075	ACTR2	161
ssc-miR-339-3p	ENSSSCT00000078492	PRRC2B	159		ssc-miR-652	ENSSSCT00000048070	KIF3C	171
ssc-miR-615	ENSSSCT00000078492	PRRC2B	161		ssc-miR-1343	ENSSSCT00000051404	KIF3C	167
ssc-miR-1307	ENSSSCT00000006309	-	153		ssc-miR-1343	ENSSSCT00000009404	KLHL29	157
ssc-miR-1343	ENSSSCT00000059353	-	175		ssc-miR-370	ENSSSCT00000009541	ABLIM2	162
ssc-miR-423-5p	ENSSSCT00000059353	-	170		ssc-novel-16	ENSSSCT00000073375	ABLIM2	164
ssc-miR-615	ENSSSCT00000040445	-	161		ssc-miR-615	ENSSSCT00000071848	ACOX3	168
ssc-miR-744	ENSSSCT00000042593	-	171		ssc-novel-30	ENSSSCT00000073205	ACOX3	165
ssc-novel-146	ENSSSCT00000040445	-	166		ssc-miR-331-3p	ENSSSCT00000009613	KLHL5	163
ssc-miR-744	ENSSSCT00000062747	SARDH	159		ssc-miR-1343	ENSSSCT00000047181	IGFBP7	162
ssc-novel-118	ENSSSCT00000062747	SARDH	158		ssc-novel-16	ENSSSCT00000070298	IGFBP7	163
ssc-novel-186	ENSSSCT00000062747	SARDH	162		ssc-miR-16	ENSSSCT00000050797	COX18	155
ssc-novel-24	ENSSSCT00000062747	SARDH	167		ssc-miR-1307	ENSSSCT00000050797	COX18	156
ssc-novel-30	ENSSSCT00000062747	SARDH	173		ssc-miR-127	ENSSSCT00000041786	CNOT6L	174
ssc-miR-1343	ENSSSCT00000027561	CTDP1	159		ssc-miR-149	ENSSSCT00000077101	CNOT6L	163
ssc-miR-326	ENSSSCT00000027561	CTDP1	161		ssc-miR-1343	ENSSSCT00000041786	CNOT6L	155
ssc-miR-331-3p	ENSSSCT00000027561	CTDP1	156		ssc-miR-331-3p	ENSSSCT00000039460	TMEM154	160
ssc-miR-425-3p	ENSSSCT00000074630	CTDP1	164		ssc-miR-1307	ENSSSCT00000039460	TMEM154	158
ssc-miR-1307	ENSSSCT00000006417	TRAF2	163		ssc-miR-296-3p	ENSSSCT00000039460	TMEM154	157
ssc-miR-361-3p	ENSSSCT00000006417	TRAF2	160		ssc-miR-1343	ENSSSCT00000044753	GATB	159
ssc-novel-30	ENSSSCT00000006417	TRAF2	161		ssc-miR-370	ENSSSCT00000044753	GATB	166
ssc-miR-9860-5p	ENSSSCT00000006423	NRARP	170		ssc-novel-126	ENSSSCT00000048603	SMAD1	168
ssc-miR-2320-5p	ENSSSCT00000006431	ENTPD8	159		ssc-novel-91	ENSSSCT00000074642	CAMK2D	163
ssc-miR-744	ENSSSCT00000006431	ENTPD8	184		ssc-miR-370	ENSSSCT00000009992	-	159
ssc-novel-24	ENSSSCT00000006431	ENTPD8	151		ssc-miR-338	ENSSSCT00000086087	SEC24B	170
ssc-novel-30	ENSSSCT00000006431	ENTPD8	157		ssc-miR-1343	ENSSSCT00000010010	SEC24B	155
ssc-miR-30c-3p	ENSSSCT00000006434	EXD3	161		ssc-novel-126	ENSSSCT00000010028	TET2	159
ssc-novel-52	ENSSSCT00000087958	EXD3	169		ssc-novel-16	ENSSSCT00000078607	PPP3CA	162
ssc-miR-744	ENSSSCT00000006473	ARHGAP39	174		ssc-novel-91	ENSSSCT00000089757	PPP3CA	161
ssc-miR-1343	ENSSSCT00000006520	COL22A1	159		ssc-miR-503	ENSSSCT00000010065	PDLIM5	163
ssc-miR-326	ENSSSCT00000006520	COL22A1	318		ssc-miR-1307	ENSSSCT00000090683	ANTXR2	168
ssc-miR-361-3p	ENSSSCT00000006520	COL22A1	163		ssc-miR-1307	ENSSSCT00000010149	CRYL1	164
ssc-miR-125a	ENSSSCT00000074168	LRATD2	163		ssc-novel-91	ENSSSCT00000010242	PDS5B	158
ssc-miR-125b	ENSSSCT00000074168	LRATD2	159		ssc-miR-1307	ENSSSCT00000042876	DGKD	160
ssc-novel-24	ENSSSCT00000044289	TBC1D31	169		ssc-miR-1307	ENSSSCT00000080769	NDFIP2	154
ssc-miR-1343	ENSSSCT00000071393	COL14A1	324		ssc-miR-361-3p	ENSSSCT00000010414	-	162
ssc-miR-1343	ENSSSCT00000006586	CCN3	168		ssc-miR-361-3p	ENSSSCT00000051531	-	162
ssc-miR-1307	ENSSSCT00000041687	OXR1	161		ssc-miR-361-3p	ENSSSCT00000010419	UGGT2	159
ssc-miR-744	ENSSSCT00000041687	OXR1	165		ssc-miR-125a	ENSSSCT00000010463	COL4A2	164
ssc-miR-339-3p	ENSSSCT00000006662	VPS13B	162		ssc-miR-331-3p	ENSSSCT00000010463	COL4A2	160
ssc-miR-615	ENSSSCT00000045194	VPS13B	168		ssc-miR-1343	ENSSSCT00000010463	COL4A2	473
ssc-miR-423-5p	ENSSSCT00000071699	OSR2	177		ssc-miR-296-5p	ENSSSCT00000055955	STMN4	155
ssc-novel-186	ENSSSCT00000059659	PDP1	163		ssc-miR-370	ENSSSCT00000010599	EPHX2	319
ssc-novel-44	ENSSSCT00000090520	PDP1	175		ssc-miR-1249	ENSSSCT00000041621	ZNF395	172
ssc-miR-2320-5p	ENSSSCT00000047583	NBN	160		ssc-miR-221-5p	ENSSSCT00000041530	PRSS55	175
ssc-novel-126	ENSSSCT00000047583	NBN	164		ssc-miR-1249	ENSSSCT00000010695	AACS	158
ssc-miR-2320-5p	ENSSSCT00000054356	MSTO1	171		ssc-novel-16	ENSSSCT00000068412	AACS	166
ssc-miR-149	ENSSSCT00000077395	SEC31B	172		ssc-miR-1343	ENSSSCT00000090743	SCARB1	167
ssc-miR-205	ENSSSCT00000044307	ZFHX4	165		ssc-novel-89a	ENSSSCT00000075769	SCARB1	163
ssc-miR-1343	ENSSSCT00000037262	SULF1	154		ssc-novel-89b	ENSSSCT00000075769	SCARB1	163
ssc-miR-1307	ENSSSCT00000039017	PREX2	162		ssc-miR-331-3p	ENSSSCT00000010715	RILPL1	166
ssc-novel-126	ENSSSCT00000029434	CSPP1	161		ssc-novel-16	ENSSSCT00000010715	RILPL1	180
ssc-miR-2320-5p	ENSSSCT00000006815	MTFR1	162		ssc-miR-345-3p	ENSSSCT00000067824	CCDC62	153
ssc-miR-125a	ENSSSCT00000086355	TMEM68	159		ssc-miR-370	ENSSSCT00000067824	CCDC62	150
ssc-miR-615	ENSSSCT00000042468	MCM4	163		ssc-novel-146	ENSSSCT00000067824	CCDC62	164
ssc-novel-186	ENSSSCT00000042468	MCM4	160		ssc-miR-296-5p	ENSSSCT00000068675	RHOF	153
ssc-miR-296-5p	ENSSSCT00000043146	C1orf112	158		ssc-miR-1343	ENSSSCT00000068675	RHOF	158
ssc-miR-331-3p	ENSSSCT00000074790	GPR161	156		ssc-miR-149	ENSSSCT00000084238	HVCN1	175
ssc-novel-126	ENSSSCT00000006908	DCAF6	170		ssc-miR-149	ENSSSCT00000039690	PHETA1	159
ssc-novel-118	ENSSSCT00000006932	-	163		ssc-novel-126	ENSSSCT00000058420	ACAD10	168
ssc-miR-149	ENSSSCT00000077761	PBX1	160		ssc-miR-370	ENSSSCT00000010820	PLBD2	151
ssc-miR-2320-5p	ENSSSCT00000053615	PBX1	172		ssc-miR-1343	ENSSSCT00000062379	DDX54	166
ssc-miR-328	ENSSSCT00000042595	PBX1	163		ssc-miR-370	ENSSSCT00000062379	DDX54	164
ssc-miR-331-3p	ENSSSCT00000053615	PBX1	166		ssc-novel-30	ENSSSCT00000062379	DDX54	317
ssc-miR-1307	ENSSSCT00000078630	UHMK1	152		ssc-novel-91	ENSSSCT00000062379	DDX54	163
ssc-miR-423-5p	ENSSSCT00000006968	ADAMTS4	164		ssc-miR-30c-3p	ENSSSCT00000010835	HECTD4	165
ssc-novel-24	ENSSSCT00000076139	ATP1A4	161		ssc-miR-361-3p	ENSSSCT00000061657	GCN1	166
ssc-novel-118	ENSSSCT00000088596	KIRREL1	166		ssc-miR-370	ENSSSCT00000061657	GCN1	162
ssc-miR-145-5p	ENSSSCT00000007078	ARHGEF11	181		ssc-miR-331-3p	ENSSSCT00000041416	ACADS	164
ssc-miR-361-3p	ENSSSCT00000007078	ARHGEF11	157		ssc-miR-615	ENSSSCT00000052413	ACADS	165
ssc-miR-1307	ENSSSCT00000007115	LMNA	163		ssc-novel-126	ENSSSCT00000041416	ACADS	164
ssc-miR-149	ENSSSCT00000007115	LMNA	159		ssc-miR-296-5p	ENSSSCT00000080744	EWSR1	159
ssc-miR-339-3p	ENSSSCT00000007115	LMNA	156		ssc-miR-370	ENSSSCT00000067164	EWSR1	156
ssc-miR-744	ENSSSCT00000007115	LMNA	169		ssc-novel-184	ENSSSCT00000064974	EWSR1	168
ssc-miR-1343	ENSSSCT00000082327	THBS3	159		ssc-miR-127	ENSSSCT00000063485	THOC5	155
ssc-miR-2320-5p	ENSSSCT00000057744	THBS3	167		ssc-miR-615	ENSSSCT00000010945	THOC5	159
ssc-miR-296-5p	ENSSSCT00000007145	THBS3	162		ssc-novel-91	ENSSSCT00000010945	THOC5	159
ssc-miR-361-3p	ENSSSCT00000007145	THBS3	157		ssc-miR-331-3p	ENSSSCT00000011020	GUCD1	155
ssc-miR-423-5p	ENSSSCT00000007145	THBS3	162		ssc-miR-423-3p	ENSSSCT00000048304	CABIN1	165
ssc-miR-92b-3p	ENSSSCT00000057744	THBS3	200		ssc-novel-16	ENSSSCT00000048304	CABIN1	164
ssc-novel-24	ENSSSCT00000057744	THBS3	154		ssc-novel-91	ENSSSCT00000048304	CABIN1	153
ssc-miR-125a	ENSSSCT00000007162	PBXIP1	161		ssc-miR-1307	ENSSSCT00000039795	AIFM3	165
ssc-miR-326	ENSSSCT00000007162	PBXIP1	162		ssc-miR-1343	ENSSSCT00000039795	AIFM3	166
ssc-novel-24	ENSSSCT00000047263	UBAP2L	159		ssc-miR-370	ENSSSCT00000061718	MED15	168
ssc-miR-361-3p	ENSSSCT00000076454	SNX27	321		ssc-miR-615	ENSSSCT00000082285	SLC25A1	161
ssc-novel-24	ENSSSCT00000076454	SNX27	159		ssc-novel-16	ENSSSCT00000082285	SLC25A1	153
ssc-miR-326	ENSSSCT00000038962	RFX5	156		ssc-miR-331-3p	ENSSSCT00000061371	TXNRD2	165
ssc-miR-149	ENSSSCT00000038515	MINDY1	164		ssc-miR-1343	ENSSSCT00000050511	TXNRD2	162
ssc-miR-1307	ENSSSCT00000044773	CERS2	167		ssc-novel-16	ENSSSCT00000061371	TXNRD2	162
ssc-miR-1343	ENSSSCT00000041938	CERS2	161		ssc-miR-1343	ENSSSCT00000063201	COMT	167
ssc-miR-149	ENSSSCT00000044773	CERS2	168		ssc-novel-126	ENSSSCT00000071115	COMT	164
ssc-miR-149	ENSSSCT00000007316	FCGR1A	160		ssc-miR-361-3p	ENSSSCT00000011109	LGALS8	176
ssc-miR-1343	ENSSSCT00000048631	BCL9	322		ssc-miR-149	ENSSSCT00000011109	LGALS8	159
ssc-miR-205	ENSSSCT00000048631	BCL9	171		ssc-miR-361-3p	ENSSSCT00000011115	LYST	168
ssc-miR-331-3p	ENSSSCT00000048631	BCL9	160		ssc-miR-370	ENSSSCT00000011150	AGT	171
ssc-novel-30	ENSSSCT00000048631	BCL9	169		ssc-miR-331-3p	ENSSSCT00000061802	GALNT2	162
ssc-miR-615	ENSSSCT00000071127	TRIM33	173		ssc-miR-1296-5p	ENSSSCT00000070995	ADAMTS14	164
ssc-miR-2320-5p	ENSSSCT00000007426	WNT2B	158		ssc-novel-91	ENSSSCT00000011243	ADAMTS14	316
ssc-miR-149	ENSSSCT00000030841	CYB561D1	184		ssc-novel-126	ENSSSCT00000070995	ADAMTS14	168
ssc-novel-126	ENSSSCT00000047118	AGL	168		ssc-miR-1343	ENSSSCT00000011264	P4HA1	163
ssc-miR-423-3p	ENSSSCT00000038549	CNN3	164		ssc-novel-126	ENSSSCT00000066478	CFAP70	168
ssc-miR-1343	ENSSSCT00000083683	TGFBR3	162		ssc-miR-503	ENSSSCT00000057087	SGMS1	184
ssc-miR-615	ENSSSCT00000073767	TGFBR3	158		ssc-miR-331-3p	ENSSSCT00000037584	LIPA	169
ssc-miR-331-3p	ENSSSCT00000039371	EEF1D	160		ssc-miR-125a	ENSSSCT00000011464	MYOF	165
ssc-miR-339-3p	ENSSSCT00000068566	EEF1D	170		ssc-miR-361-3p	ENSSSCT00000038998	MYOF	164
ssc-miR-1343	ENSSSCT00000007646	MICU3	159		ssc-miR-423-3p	ENSSSCT00000053467	SORBS1	158
ssc-miR-615	ENSSSCT00000007659	PCM1	154		ssc-miR-1343	ENSSSCT00000069580	PIK3AP1	168
ssc-miR-331-3p	ENSSSCT00000064630	ASAH1	164		ssc-miR-149	ENSSSCT00000063245	CRTAC1	168
ssc-miR-361-3p	ENSSSCT00000007671	-	176		ssc-miR-361-3p	ENSSSCT00000054525	DNMBP	174
ssc-miR-1249	ENSSSCT00000007766	DZANK1	180		ssc-miR-370	ENSSSCT00000011535	DNMBP	163
ssc-miR-744	ENSSSCT00000007766	DZANK1	163		ssc-miR-361-3p	ENSSSCT00000011547	HIF1AN	150
ssc-miR-1307	ENSSSCT00000007772	SLC24A3	165		ssc-miR-1307	ENSSSCT00000011599	NEURL1	164
ssc-novel-24	ENSSSCT00000007772	SLC24A3	325		ssc-miR-149	ENSSSCT00000040841	NEURL1	172
ssc-miR-1343	ENSSSCT00000047742	CDC25B	162		ssc-novel-126	ENSSSCT00000068974	PDCD4	164
ssc-miR-744	ENSSSCT00000007824	CDC25B	162		ssc-miR-331-3p	ENSSSCT00000072934	SAMD4B	167
ssc-miR-455-3p	ENSSSCT00000007826	ATRN	175		ssc-miR-149	ENSSSCT00000072934	SAMD4B	173
ssc-miR-1343	ENSSSCT00000007843	CPXM1	159		ssc-miR-331-3p	ENSSSCT00000088357	LYPLAL1	163
ssc-miR-744	ENSSSCT00000007843	CPXM1	157		ssc-miR-503	ENSSSCT00000080760	EXO1	163
ssc-miR-149	ENSSSCT00000057453	NOL4L	165		ssc-miR-361-3p	ENSSSCT00000033903	-	163
ssc-novel-126	ENSSSCT00000048248	EDEM2	168		ssc-miR-615	ENSSSCT00000033903	-	161
ssc-novel-126	ENSSSCT00000089723	NFS1	164		ssc-miR-1307	ENSSSCT00000056090	ARHGAP12	167
ssc-miR-1296-5p	ENSSSCT00000076723	AAR2	161		ssc-miR-361-3p	ENSSSCT00000065218	VIM	168
ssc-miR-296-5p	ENSSSCT00000076723	AAR2	175		ssc-miR-1307	ENSSSCT00000062642	MLLT10	170
ssc-miR-328	ENSSSCT00000075572	DLGAP4	166		ssc-miR-370	ENSSSCT00000062642	MLLT10	172
ssc-miR-338	ENSSSCT00000075572	DLGAP4	176		ssc-miR-615	ENSSSCT00000067441	PARD3	171
ssc-miR-326	ENSSSCT00000026825	RALGAPB	168		ssc-miR-1343	ENSSSCT00000067441	PARD3	164
ssc-miR-1307	ENSSSCT00000008048	PLCG1	168		ssc-miR-370	ENSSSCT00000083721	CCNY	165
ssc-novel-186	ENSSSCT00000045203	PLCG1	158		ssc-miR-1307	ENSSSCT00000024774	TASOR2	167
ssc-novel-30	ENSSSCT00000008083	KCNS1	164		ssc-miR-615	ENSSSCT00000024774	TASOR2	165
ssc-miR-615	ENSSSCT00000066198	DNTTIP1	167		ssc-miR-370	ENSSSCT00000068825	AKR1C2	169
ssc-miR-326	ENSSSCT00000058331	ZNF335	177		ssc-novel-91	ENSSSCT00000057350	AKR1C2	171
ssc-miR-328	ENSSSCT00000058331	ZNF335	164		ssc-miR-345-3p	ENSSSCT00000070950	PITRM1	164
ssc-miR-339-3p	ENSSSCT00000058331	ZNF335	175		ssc-miR-1343	ENSSSCT00000070144	HACL1	152
ssc-miR-744	ENSSSCT00000044522	SLC12A5	165		ssc-miR-361-3p	ENSSSCT00000081034	NEK10	160
ssc-miR-328	ENSSSCT00000008182	KCNG1	166		ssc-miR-361-3p	ENSSSCT00000063494	SLC4A7	155
ssc-miR-361-3p	ENSSSCT00000082947	ATP9A	168		ssc-miR-1343	ENSSSCT00000078211	CMTM7	316
ssc-miR-744	ENSSSCT00000082347	ATP9A	163		ssc-miR-370	ENSSSCT00000082025	CMTM7	167
ssc-novel-186	ENSSSCT00000008186	ATP9A	156		ssc-miR-149	ENSSSCT00000012342	CTNNB1	158
ssc-miR-615	ENSSSCT00000036311	ZFP64	161		ssc-miR-345-3p	ENSSSCT00000074610	ZDHHC3	165
ssc-miR-1307	ENSSSCT00000036354	ZNF217	161		ssc-miR-370	ENSSSCT00000012374	ZDHHC3	311
ssc-miR-1343	ENSSSCT00000035317	ZNF217	153		ssc-miR-1343	ENSSSCT00000056487	ZNF197	163
ssc-miR-455-3p	ENSSSCT00000035317	ZNF217	179		ssc-novel-190	ENSSSCT00000073548	LZTFL1	175
ssc-miR-744	ENSSSCT00000035317	ZNF217	154		ssc-miR-345-3p	ENSSSCT00000042581	FYCO1	172
ssc-novel-24	ENSSSCT00000035317	ZNF217	160		ssc-miR-361-3p	ENSSSCT00000042581	FYCO1	165
ssc-miR-1307	ENSSSCT00000060901	-	164		ssc-miR-296-5p	ENSSSCT00000044231	CCDC12	163
ssc-miR-1307	ENSSSCT00000033038	-	158		ssc-miR-1343	ENSSSCT00000012430	PFKFB4	157
ssc-miR-1343	ENSSSCT00000008253	ZNF831	324		ssc-miR-370	ENSSSCT00000091456	CELSR3	155
ssc-miR-296-5p	ENSSSCT00000008253	ZNF831	311		ssc-novel-20	ENSSSCT00000091456	CELSR3	170
ssc-miR-326	ENSSSCT00000008253	ZNF831	158		ssc-novel-34	ENSSSCT00000091456	CELSR3	170
ssc-miR-149	ENSSSCT00000067978	-	160		ssc-miR-1343	ENSSSCT00000012454	IHO1	160
ssc-miR-339-3p	ENSSSCT00000067978	-	154		ssc-miR-30c-3p	ENSSSCT00000012462	BSN	171
ssc-miR-361-3p	ENSSSCT00000067978	-	157		ssc-miR-193a-5p	ENSSSCT00000012462	BSN	162
ssc-miR-423-3p	ENSSSCT00000067978	-	151		ssc-miR-331-3p	ENSSSCT00000012462	BSN	158
ssc-novel-126	ENSSSCT00000008276	SUN1	164		ssc-miR-361-3p	ENSSSCT00000012462	BSN	152
ssc-miR-296-5p	ENSSSCT00000075013	TMEM184A	157		ssc-miR-296-5p	ENSSSCT00000012462	BSN	319
ssc-miR-30c-3p	ENSSSCT00000008292	TMEM184A	162		ssc-miR-296-3p	ENSSSCT00000012462	BSN	164
ssc-miR-361-3p	ENSSSCT00000008292	TMEM184A	165		ssc-miR-1296-5p	ENSSSCT00000012462	BSN	168
ssc-miR-1307	ENSSSCT00000053404	IQCE	164		ssc-miR-149	ENSSSCT00000012462	BSN	164
ssc-miR-331-3p	ENSSSCT00000043199	IQCE	162		ssc-miR-370	ENSSSCT00000012462	BSN	485
ssc-novel-24	ENSSSCT00000008319	WIPI2	157		ssc-miR-361-3p	ENSSSCT00000038164	UBA7	150
ssc-miR-1343	ENSSSCT00000008377	TRIM4	157		ssc-novel-89a	ENSSSCT00000074663	ITIH3	168
ssc-miR-2320-5p	ENSSSCT00000008377	TRIM4	158		ssc-novel-89b	ENSSSCT00000074663	ITIH3	168
ssc-miR-423-5p	ENSSSCT00000008377	TRIM4	170		ssc-miR-331-3p	ENSSSCT00000045910	MAGI1	156
ssc-miR-1307	ENSSSCT00000042756	TRAPPC14	162		ssc-miR-652	ENSSSCT00000044434	MTMR14	175
ssc-miR-423-5p	ENSSSCT00000042756	TRAPPC14	335		ssc-miR-615	ENSSSCT00000051621	MTMR14	159
ssc-miR-1343	ENSSSCT00000044033	LRCH4	167		ssc-novel-30	ENSSSCT00000051621	MTMR14	174
ssc-miR-361-3p	ENSSSCT00000059144	LRCH4	158		ssc-miR-331-3p	ENSSSCT00000077264	ARPC4	162
ssc-miR-423-5p	ENSSSCT00000059144	LRCH4	163		ssc-miR-361-3p	ENSSSCT00000012642	ARPC4	154
ssc-novel-186	ENSSSCT00000044033	LRCH4	157		ssc-miR-296-5p	ENSSSCT00000082283	ARPC4	163
ssc-miR-1307	ENSSSCT00000008422	CUX1	167		ssc-miR-615	ENSSSCT00000077264	ARPC4	159
ssc-miR-149	ENSSSCT00000008422	CUX1	161		ssc-novel-134	ENSSSCT00000077264	ARPC4	173
ssc-miR-326	ENSSSCT00000008422	CUX1	161		ssc-miR-1343	ENSSSCT00000038198	ATG7	158
ssc-miR-328	ENSSSCT00000008422	CUX1	164		ssc-miR-652	ENSSSCT00000043009	RAB7A	170
ssc-miR-744	ENSSSCT00000008422	CUX1	160		ssc-miR-432-5p	ENSSSCT00000085065	ACAD11	168
ssc-miR-1307	ENSSSCT00000067440	-	157		ssc-miR-615	ENSSSCT00000012782	-	152
ssc-novel-24	ENSSSCT00000089284	-	155		ssc-miR-370	ENSSSCT00000049325	GOLIM4	163
ssc-miR-1343	ENSSSCT00000050210	ITGAM	155		ssc-novel-91	ENSSSCT00000049325	GOLIM4	167
ssc-miR-149	ENSSSCT00000008502	ITGAM	164		ssc-miR-1296-5p	ENSSSCT00000027021	FXR1	168
ssc-miR-296-5p	ENSSSCT00000008501	ITGAM	160		ssc-novel-126	ENSSSCT00000067491	FXR1	164
ssc-miR-331-3p	ENSSSCT00000008502	ITGAM	156		ssc-miR-370	ENSSSCT00000043012	YEATS2	164
ssc-novel-24	ENSSSCT00000050210	ITGAM	161		ssc-miR-331-3p	ENSSSCT00000012894	ABCC5	162
ssc-miR-1343	ENSSSCT00000008529	SETD1A	174		ssc-novel-16	ENSSSCT00000042944	ABCC5	164
ssc-miR-296-5p	ENSSSCT00000008529	SETD1A	333		ssc-miR-370	ENSSSCT00000012998	GOLGB1	156
ssc-miR-328	ENSSSCT00000077776	ITGAL	159		ssc-miR-1343	ENSSSCT00000089555	GBE1	163
ssc-miR-328	ENSSSCT00000039142	NFATC2IP	166		ssc-novel-101	ENSSSCT00000082355	GBE1	162
ssc-miR-361-3p	ENSSSCT00000008565	IL21R	326		ssc-miR-331-3p	ENSSSCT00000035330	PRPS2	160
ssc-miR-615	ENSSSCT00000065215	IL21R	158		ssc-miR-30c-3p	ENSSSCT00000034630	HUWE1	170
ssc-novel-126	ENSSSCT00000008565	IL21R	168		ssc-miR-361-3p	ENSSSCT00000034630	HUWE1	169
ssc-miR-2320-5p	ENSSSCT00000028827	ZKSCAN2	165		ssc-miR-1307	ENSSSCT00000034630	HUWE1	161
ssc-miR-133a-3p	ENSSSCT00000044609	POLR3E	163		ssc-miR-652	ENSSSCT00000079838	DIAPH2	174
ssc-miR-1307	ENSSSCT00000064521	ABCC1	328		ssc-miR-1296-5p	ENSSSCT00000078737	GPRASP2	165
ssc-miR-143-5p	ENSSSCT00000008664	USP7	167		ssc-miR-370	ENSSSCT00000054415	GPRASP2	161
ssc-miR-331-3p	ENSSSCT00000008714	CREBBP	169		ssc-novel-91	ENSSSCT00000078737	GPRASP2	162
ssc-novel-186	ENSSSCT00000008714	CREBBP	162		ssc-miR-1307	ENSSSCT00000013739	MID2	160
ssc-miR-1343	ENSSSCT00000053266	CLUAP1	322		ssc-miR-149	ENSSSCT00000013867	PABIR2	169
ssc-miR-425-3p	ENSSSCT00000036396	RHBDF1	163		ssc-miR-1343	ENSSSCT00000035101	RBMX	158
ssc-novel-126	ENSSSCT00000036396	RHBDF1	168		ssc-miR-615	ENSSSCT00000047729	-	159
ssc-miR-296-5p	ENSSSCT00000034581	-	157		ssc-novel-126	ENSSSCT00000034165	IKBKG	159
ssc-miR-744	ENSSSCT00000034348	-	154		ssc-miR-1307	ENSSSCT00000042838	RPLP2	160
ssc-miR-331-3p	ENSSSCT00000054635	MRPL28	163		ssc-novel-16	ENSSSCT00000082299	DRAP1	157
ssc-novel-186	ENSSSCT00000008768	RPUSD1	158		ssc-novel-91	ENSSSCT00000014172	DRAP1	156
ssc-novel-24	ENSSSCT00000008768	RPUSD1	156		ssc-miR-125a	ENSSSCT00000014187	RNASEH2C	158
ssc-miR-296-5p	ENSSSCT00000076812	CLCN7	162		ssc-miR-127	ENSSSCT00000014187	RNASEH2C	156
ssc-miR-361-3p	ENSSSCT00000042887	CLCN7	158		ssc-miR-361-3p	ENSSSCT00000014187	RNASEH2C	165
ssc-miR-423-5p	ENSSSCT00000042887	CLCN7	166		ssc-novel-126	ENSSSCT00000014187	RNASEH2C	160
ssc-miR-1307	ENSSSCT00000065442	TSC2	151		ssc-miR-361-3p	ENSSSCT00000027221	CDCA5	153
ssc-novel-186	ENSSSCT00000065442	TSC2	165		ssc-miR-1343	ENSSSCT00000027221	CDCA5	163
ssc-miR-125b	ENSSSCT00000052208	ABCA3	161		ssc-miR-615	ENSSSCT00000059278	PYGM	166
ssc-miR-1343	ENSSSCT00000008823	ABCA3	168		ssc-novel-91	ENSSSCT00000014241	ESRRA	159
ssc-novel-126	ENSSSCT00000052163	ZNF484	168		ssc-miR-149	ENSSSCT00000014243	PRDX5	155
ssc-miR-145-5p	ENSSSCT00000083715	CHCHD5	172		ssc-miR-149	ENSSSCT00000088002	MACROD1	171
ssc-miR-361-3p	ENSSSCT00000046196	ZC3H8	174		ssc-miR-1343	ENSSSCT00000088002	MACROD1	156
ssc-novel-118	ENSSSCT00000037279	ANAPC1	170		ssc-miR-331-3p	ENSSSCT00000014263	RCOR2	162
ssc-novel-126	ENSSSCT00000037279	ANAPC1	168		ssc-miR-615	ENSSSCT00000014263	RCOR2	155
ssc-miR-345-3p	ENSSSCT00000044977	MAL	167		ssc-miR-370	ENSSSCT00000014263	RCOR2	166
ssc-novel-126	ENSSSCT00000084590	MAL	160		ssc-miR-652	ENSSSCT00000014344	PATL1	162
ssc-miR-1307	ENSSSCT00000085718	NCAPH	163		ssc-miR-34c	ENSSSCT00000039348	PSMC3	176
ssc-miR-423-5p	ENSSSCT00000008913	RANBP2	165		ssc-miR-149	ENSSSCT00000027492	ARFGAP2	169
ssc-miR-331-3p	ENSSSCT00000066859	-	153		ssc-miR-423-3p	ENSSSCT00000061124	TTC17	167
ssc-miR-2320-5p	ENSSSCT00000060593	REV1	156		ssc-miR-370	ENSSSCT00000049964	CAT	160
ssc-miR-2320-5p	ENSSSCT00000039912	MGAT4A	163		ssc-miR-1307	ENSSSCT00000038039	QSER1	161
ssc-novel-30	ENSSSCT00000072935	MGAT4A	167		ssc-miR-615	ENSSSCT00000014641	DKK3	157
ssc-miR-149	ENSSSCT00000088252	ZAP70	163		ssc-miR-370	ENSSSCT00000039931	DAZAP1	158
ssc-novel-126	ENSSSCT00000082045	EIF2AK3	164		ssc-novel-146	ENSSSCT00000057503	DAZAP1	153
ssc-miR-328	ENSSSCT00000063900	SEMA4F	153		ssc-miR-361-3p	ENSSSCT00000036977	TCF3	156
ssc-miR-149	ENSSSCT00000009056	CCDC142	160		ssc-miR-1307	ENSSSCT00000042036	TCF3	169
ssc-miR-1343	ENSSSCT00000009063	TTC31	150		ssc-miR-296-5p	ENSSSCT00000047357	TCF3	171
ssc-miR-1343	ENSSSCT00000009081	TET3	160		ssc-miR-615	ENSSSCT00000042036	TCF3	167
ssc-miR-361-3p	ENSSSCT00000009081	TET3	165		ssc-miR-1343	ENSSSCT00000063738	TCF3	154
ssc-miR-574	ENSSSCT00000058744	STAMBP	161		ssc-miR-1307	ENSSSCT00000014697	PLEKHJ1	162
ssc-miR-423-3p	ENSSSCT00000009130	AAK1	164		ssc-miR-370	ENSSSCT00000058964	SGTA	157
ssc-novel-125	ENSSSCT00000054445	ANTXR1	151		ssc-miR-149	ENSSSCT00000014769	SAFB	163
ssc-miR-1343	ENSSSCT00000062874	ARHGAP25	163		ssc-miR-361-3p	ENSSSCT00000051542	MCOLN1	162
ssc-miR-193a-5p	ENSSSCT00000062874	ARHGAP25	171		ssc-miR-149	ENSSSCT00000051542	MCOLN1	166
ssc-novel-24	ENSSSCT00000009151	SPRED2	159		ssc-miR-370	ENSSSCT00000051542	MCOLN1	163
ssc-miR-296-5p	ENSSSCT00000064075	ACTR2	161		ssc-miR-345-3p	ENSSSCT00000081907	TIMM44	177
ssc-novel-24	ENSSSCT00000044873	-	155		ssc-miR-296-5p	ENSSSCT00000081907	TIMM44	157
ssc-miR-2320-5p	ENSSSCT00000009193	CCDC85A	163		ssc-miR-1296-5p	ENSSSCT00000081907	TIMM44	162
ssc-novel-186	ENSSSCT00000066067	CCDC88A	165		ssc-miR-615	ENSSSCT00000081907	TIMM44	157
ssc-novel-126	ENSSSCT00000084914	-	168		ssc-miR-1307	ENSSSCT00000014871	ECSIT	168
ssc-novel-30	ENSSSCT00000084914	-	177		ssc-miR-1343	ENSSSCT00000014871	ECSIT	165
ssc-novel-126	ENSSSCT00000052650	MAP4K3	168		ssc-miR-370	ENSSSCT00000014871	ECSIT	156
ssc-miR-149	ENSSSCT00000009313	LTBP1	161		ssc-miR-361-3p	ENSSSCT00000041551	YIPF2	155
ssc-miR-196b-5p	ENSSSCT00000009313	LTBP1	167		ssc-miR-370	ENSSSCT00000041551	YIPF2	165
ssc-miR-2320-5p	ENSSSCT00000023075	WDR43	168		ssc-miR-1249	ENSSSCT00000015031	C19orf53	157
ssc-miR-326	ENSSSCT00000023075	WDR43	169		ssc-miR-296-5p	ENSSSCT00000082156	ILVBL	158
ssc-miR-345-5p	ENSSSCT00000023075	WDR43	157		ssc-miR-615	ENSSSCT00000045459	ILVBL	151
ssc-miR-193a-5p	ENSSSCT00000009364	TMEM214	171		ssc-miR-370	ENSSSCT00000082156	ILVBL	162
ssc-miR-1343	ENSSSCT00000009378	GAREM2	157		ssc-miR-1343	ENSSSCT00000076243	TPM4	156
ssc-miR-326	ENSSSCT00000070307	GAREM2	152		ssc-miR-370	ENSSSCT00000072308	TPM4	160
ssc-miR-9860-5p	ENSSSCT00000070307	GAREM2	164		ssc-miR-331-3p	ENSSSCT00000069800	SIN3B	160
ssc-novel-30	ENSSSCT00000070307	GAREM2	158		ssc-miR-1343	ENSSSCT00000044380	COLGALT1	164
ssc-miR-1307	ENSSSCT00000009454	ASAP2	159		ssc-novel-16	ENSSSCT00000015169	COLGALT1	161
ssc-novel-24	ENSSSCT00000009454	ASAP2	153		ssc-novel-126	ENSSSCT00000060236	COLGALT1	169
ssc-miR-296-5p	ENSSSCT00000062367	ADD1	173		ssc-miR-296-3p	ENSSSCT00000015175	-	169
ssc-miR-345-3p	ENSSSCT00000009510	ADD1	166		ssc-novel-91	ENSSSCT00000015315	CANX	166
ssc-novel-186	ENSSSCT00000062367	ADD1	150		ssc-miR-361-3p	ENSSSCT00000045319	HNRNPH1	163
ssc-miR-296-5p	ENSSSCT00000060788	MFSD10	154		ssc-miR-149	ENSSSCT00000015318	RUFY1	163
ssc-miR-339-3p	ENSSSCT00000060788	MFSD10	320		ssc-miR-1343	ENSSSCT00000088957	-	168
ssc-novel-118	ENSSSCT00000060788	MFSD10	160		ssc-miR-370	ENSSSCT00000088957	-	154
ssc-miR-1343	ENSSSCT00000049518	LRPAP1	161		ssc-miR-370	ENSSSCT00000015389	IQGAP2	162
ssc-miR-615	ENSSSCT00000049518	LRPAP1	178		ssc-novel-91	ENSSSCT00000015389	IQGAP2	158
ssc-novel-30	ENSSSCT00000049518	LRPAP1	169		ssc-miR-1343	ENSSSCT00000032432	CHD1	159
ssc-miR-339-3p	ENSSSCT00000009582	SLC34A2	164		ssc-miR-361-3p	ENSSSCT00000056685	SEMA6A	166
ssc-miR-744	ENSSSCT00000085553	FAM114A1	152		ssc-miR-124a	ENSSSCT00000062287	ALDH7A1	174
ssc-novel-234	ENSSSCT00000085553	FAM114A1	159		ssc-miR-370	ENSSSCT00000062287	ALDH7A1	166
ssc-miR-339-3p	ENSSSCT00000009651	SLAIN2	165		ssc-miR-338	ENSSSCT00000047517	-	176
ssc-novel-24	ENSSSCT00000009651	SLAIN2	158		ssc-miR-361-3p	ENSSSCT00000015591	FNIP1	152
ssc-novel-118	ENSSSCT00000009731	NPY1R	159		ssc-novel-16	ENSSSCT00000026144	BRD8	159
ssc-miR-1343	ENSSSCT00000047181	IGFBP7	162		ssc-miR-296-5p	ENSSSCT00000015666	CTNNA1	150
ssc-miR-744	ENSSSCT00000040094	IGFBP7	161		ssc-miR-370	ENSSSCT00000015666	CTNNA1	162
ssc-miR-331-3p	ENSSSCT00000064147	UBA6	165		ssc-miR-1249	ENSSSCT00000060628	CTNNA1	171
ssc-miR-744	ENSSSCT00000057082	-	155		ssc-miR-1307	ENSSSCT00000036147	IK	167
ssc-miR-1307	ENSSSCT00000009848	FRAS1	162		ssc-novel-126	ENSSSCT00000062166	ABLIM3	159
ssc-miR-1343	ENSSSCT00000009848	FRAS1	171		ssc-miR-127	ENSSSCT00000074720	PPARGC1B	151
ssc-miR-423-5p	ENSSSCT00000009848	FRAS1	166		ssc-miR-1343	ENSSSCT00000015782	PPARGC1B	158
ssc-miR-1343	ENSSSCT00000058865	DCLK2	162		ssc-novel-16	ENSSSCT00000015782	PPARGC1B	170
ssc-novel-126	ENSSSCT00000048603	SMAD1	168		ssc-miR-296-5p	ENSSSCT00000066641	TCOF1	154
ssc-novel-126	ENSSSCT00000037656	PLK4	169		ssc-novel-126	ENSSSCT00000050390	-	170
ssc-miR-143-5p	ENSSSCT00000053509	PDE5A	157		ssc-miR-361-3p	ENSSSCT00000015922	TMEM9B	177
ssc-miR-744	ENSSSCT00000055154	PDE5A	164		ssc-miR-423-3p	ENSSSCT00000085393	STIM1	167
ssc-novel-24	ENSSSCT00000073320	PRSS12	169		ssc-miR-331-3p	ENSSSCT00000068276	ARAP1	160
ssc-novel-126	ENSSSCT00000010028	TET2	159		ssc-miR-1307	ENSSSCT00000029475	ARAP1	154
ssc-miR-2320-5p	ENSSSCT00000080529	TRMT10A	170		ssc-miR-370	ENSSSCT00000068276	ARAP1	155
ssc-miR-339-3p	ENSSSCT00000033654	ABCG2	164		ssc-miR-296-5p	ENSSSCT00000060023	ARRB1	161
ssc-miR-1249	ENSSSCT00000079368	ENOPH1	165		ssc-miR-615	ENSSSCT00000060023	ARRB1	161
ssc-miR-1307	ENSSSCT00000090683	ANTXR2	168		ssc-novel-91	ENSSSCT00000037787	ARRB1	152
ssc-miR-328	ENSSSCT00000041593	ANTXR2	158		ssc-miR-370	ENSSSCT00000067109	TSKU	162
ssc-miR-744	ENSSSCT00000010151	IFT88	162		ssc-novel-126	ENSSSCT00000016234	AQP11	168
ssc-miR-1307	ENSSSCT00000010244	-	314		ssc-miR-1296-5p	ENSSSCT00000016254	PRCP	166
ssc-miR-744	ENSSSCT00000010244	-	158		ssc-novel-126	ENSSSCT00000039845	DEUP1	164
ssc-novel-30	ENSSSCT00000010244	-	162		ssc-miR-331-3p	ENSSSCT00000062639	DDX6	159
ssc-miR-1343	ENSSSCT00000010261	FREM2	158		ssc-miR-615	ENSSSCT00000062639	DDX6	154
ssc-miR-361-3p	ENSSSCT00000010261	FREM2	163		ssc-miR-127	ENSSSCT00000044405	BCL9L	161
ssc-miR-361-3p	ENSSSCT00000045550	THSD1	164		ssc-miR-370	ENSSSCT00000044405	BCL9L	477
ssc-novel-24	ENSSSCT00000045550	THSD1	173		ssc-novel-89a	ENSSSCT00000044405	BCL9L	154
ssc-miR-328	ENSSSCT00000087065	COMMD6	167		ssc-novel-89b	ENSSSCT00000044405	BCL9L	154
ssc-miR-361-3p	ENSSSCT00000010419	UGGT2	159		ssc-miR-370	ENSSSCT00000016472	HYOU1	152
ssc-miR-149	ENSSSCT00000082679	GPR183	181		ssc-miR-125a	ENSSSCT00000016479	ABCG4	166
ssc-miR-331-3p	ENSSSCT00000056816	PCCA	158		ssc-miR-345-3p	ENSSSCT00000016479	ABCG4	157
ssc-novel-30	ENSSSCT00000038021	PCCA	162		ssc-miR-1343	ENSSSCT00000080797	ABCG4	163
ssc-miR-133a-3p	ENSSSCT00000080900	GAS6	178		ssc-miR-615	ENSSSCT00000083050	CBL	165
ssc-miR-331-3p	ENSSSCT00000080900	GAS6	160		ssc-miR-1307	ENSSSCT00000073697	SRPRA	156
ssc-novel-118	ENSSSCT00000010528	GFRA2	168		ssc-miR-361-3p	ENSSSCT00000016621	SNX19	160
ssc-miR-2320-5p	ENSSSCT00000010534	XPO7	161		ssc-miR-1343	ENSSSCT00000071336	SNX19	321
ssc-miR-2320-5p	ENSSSCT00000070746	DMTN	175		ssc-miR-370	ENSSSCT00000061216	ATP2B4	171
ssc-miR-30c-3p	ENSSSCT00000010667	ZNF84	170		ssc-miR-296-5p	ENSSSCT00000049794	ADAM22	158
ssc-miR-1307	ENSSSCT00000010698	DHX37	163		ssc-miR-652	ENSSSCT00000074847	HDAC9	164
ssc-miR-143-5p	ENSSSCT00000010698	DHX37	157		ssc-miR-1343	ENSSSCT00000031112	SEMA3A	155
ssc-miR-339-3p	ENSSSCT00000010698	DHX37	153		ssc-miR-370	ENSSSCT00000037625	PCLO	163
ssc-miR-331-3p	ENSSSCT00000010715	RILPL1	166		ssc-miR-331-3p	ENSSSCT00000074953	QSOX1	160
ssc-miR-423-3p	ENSSSCT00000072828	ABCB9	155		ssc-miR-615	ENSSSCT00000016924	QSOX1	153
ssc-miR-1343	ENSSSCT00000068675	RHOF	158		ssc-miR-331-3p	ENSSSCT00000056784	STX6	174
ssc-miR-296-5p	ENSSSCT00000068675	RHOF	153		ssc-miR-296-5p	ENSSSCT00000056784	STX6	161
ssc-novel-162	ENSSSCT00000041394	ATXN2	178		ssc-miR-1343	ENSSSCT00000016940	RGS16	157
ssc-miR-30c-3p	ENSSSCT00000010835	HECTD4	165		ssc-miR-1343	ENSSSCT00000016948	SMG7	157
ssc-miR-328	ENSSSCT00000010835	HECTD4	171		ssc-miR-370	ENSSSCT00000017034	RHEX	172
ssc-novel-24	ENSSSCT00000063705	GIT2	162		ssc-novel-30	ENSSSCT00000017034	RHEX	173
ssc-miR-361-3p	ENSSSCT00000010881	TRPV4	154		ssc-miR-345-3p	ENSSSCT00000053589	ACTR3	167
ssc-miR-1343	ENSSSCT00000084292	KREMEN1	167		ssc-miR-370	ENSSSCT00000085068	CCDC93	322
ssc-miR-7134-5p	ENSSSCT00000084292	KREMEN1	170		ssc-miR-361-3p	ENSSSCT00000024370	SLC25A4	157
ssc-miR-296-5p	ENSSSCT00000080744	EWSR1	159		ssc-novel-126	ENSSSCT00000017193	SLC25A4	168
ssc-miR-339-3p	ENSSSCT00000088256	SMTN	170		ssc-miR-331-3p	ENSSSCT00000057125	-	165
ssc-miR-423-3p	ENSSSCT00000048304	CABIN1	165		ssc-miR-1307	ENSSSCT00000054221	DUSP4	155
ssc-miR-328	ENSSSCT00000062956	SMARCB1	170		ssc-novel-16	ENSSSCT00000054221	DUSP4	162
ssc-novel-186	ENSSSCT00000062956	SMARCB1	158		ssc-novel-16	ENSSSCT00000022654	SCN7A	166
ssc-miR-328	ENSSSCT00000089575	PI4KA	162		ssc-miR-149	ENSSSCT00000086036	GORASP2	160
ssc-miR-2320-5p	ENSSSCT00000011066	SMPD4	161		ssc-miR-370	ENSSSCT00000080881	GORASP2	174
ssc-miR-423-3p	ENSSSCT00000011066	SMPD4	153		ssc-miR-652	ENSSSCT00000076560	BMPR2	163
ssc-miR-744	ENSSSCT00000011066	SMPD4	159		ssc-novel-126	ENSSSCT00000054292	CYP20A1	168
ssc-novel-118	ENSSSCT00000061718	MED15	163		ssc-miR-296-5p	ENSSSCT00000017554	PARD3B	165
ssc-miR-1343	ENSSSCT00000063201	COMT	167		ssc-miR-1296-5p	ENSSSCT00000017554	PARD3B	163
ssc-miR-2320-5p	ENSSSCT00000011093	COMT	166		ssc-miR-615	ENSSSCT00000017554	PARD3B	161
ssc-novel-126	ENSSSCT00000071115	COMT	164		ssc-miR-370	ENSSSCT00000017554	PARD3B	152
ssc-miR-149	ENSSSCT00000011109	LGALS8	159		ssc-miR-361-3p	ENSSSCT00000076220	ADAM23	154
ssc-miR-361-3p	ENSSSCT00000011109	LGALS8	176		ssc-miR-370	ENSSSCT00000038596	PIKFYVE	172
ssc-novel-186	ENSSSCT00000011109	LGALS8	154		ssc-miR-1343	ENSSSCT00000049207	MAP2	156
ssc-miR-615	ENSSSCT00000056218	ARID4B	150		ssc-miR-370	ENSSSCT00000064525	ARPC2	164
ssc-miR-149	ENSSSCT00000057754	SIPA1L2	168		ssc-miR-149	ENSSSCT00000017658	DNAJB2	169
ssc-miR-331-3p	ENSSSCT00000060292	SIPA1L2	163		ssc-miR-370	ENSSSCT00000067000	PASK	157
ssc-novel-125	ENSSSCT00000057754	SIPA1L2	162		ssc-novel-126	ENSSSCT00000067000	PASK	170
ssc-miR-331-3p	ENSSSCT00000061802	GALNT2	162		ssc-miR-127	ENSSSCT00000017836	SNED1	163
ssc-novel-186	ENSSSCT00000011151	GALNT2	162		ssc-miR-361-3p	ENSSSCT00000037129	INSIG1	168
ssc-novel-126	ENSSSCT00000051968	TAF5L	164		ssc-miR-615	ENSSSCT00000017880	INSIG1	161
ssc-novel-5	ENSSSCT00000036954	TAF5L	179		ssc-miR-1343	ENSSSCT00000076886	NOS3	162
ssc-miR-1343	ENSSSCT00000011264	P4HA1	163		ssc-miR-1307	ENSSSCT00000017980	KIAA1549	157
ssc-miR-125b	ENSSSCT00000011284	CAMK2G	162		ssc-miR-1249	ENSSSCT00000031119	CALD1	162
ssc-miR-2320-5p	ENSSSCT00000058449	CAMK2G	170		ssc-novel-16	ENSSSCT00000018005	CALD1	165
ssc-miR-149	ENSSSCT00000011307	ZMIZ1	155		ssc-miR-149	ENSSSCT00000064760	COPG2	159
ssc-novel-5	ENSSSCT00000011307	ZMIZ1	169		ssc-miR-331-3p	ENSSSCT00000073903	UBE2H	158
ssc-novel-30	ENSSSCT00000011340	OPN4	173		ssc-miR-1249	ENSSSCT00000075379	NRF1	167
ssc-novel-30	ENSSSCT00000059649	LDB3	173		ssc-miR-370	ENSSSCT00000032748	IRF5	163
ssc-miR-125a	ENSSSCT00000011414	PRKG1	168		ssc-novel-30	ENSSSCT00000055766	CADPS2	163
ssc-miR-125b	ENSSSCT00000011414	PRKG1	166		ssc-miR-127	ENSSSCT00000018099	CTTNBP2	171
ssc-novel-52	ENSSSCT00000011414	PRKG1	165		ssc-miR-652	ENSSSCT00000061040	CTTNBP2	158
ssc-novel-175	ENSSSCT00000049256	ACTA2	172		ssc-miR-423-3p	ENSSSCT00000018160	-	160
ssc-miR-331-3p	ENSSSCT00000037584	LIPA	169		ssc-miR-361-3p	ENSSSCT00000018184	HOXA5	158
ssc-miR-125a	ENSSSCT00000011464	MYOF	165		ssc-miR-296-3p	ENSSSCT00000018184	HOXA5	163
ssc-miR-125b	ENSSSCT00000011464	MYOF	165		ssc-miR-370	ENSSSCT00000018185	-	168
ssc-miR-361-3p	ENSSSCT00000038998	MYOF	164		ssc-miR-615	ENSSSCT00000054749	TNS3	173
ssc-novel-52	ENSSSCT00000011464	MYOF	167		ssc-miR-1343	ENSSSCT00000054749	TNS3	154
ssc-novel-146	ENSSSCT00000039474	PLCE1	151		ssc-miR-196b-3p	ENSSSCT00000089183	TMED4	176
ssc-miR-143-5p	ENSSSCT00000073526	ZFYVE27	162		ssc-novel-16	ENSSSCT00000089879	DDX56	166
ssc-miR-149	ENSSSCT00000073526	ZFYVE27	165		ssc-miR-127	ENSSSCT00000069050	BLVRA	162
ssc-novel-118	ENSSSCT00000049689	ZFYVE27	158		ssc-miR-149	ENSSSCT00000046006	BLVRA	162
ssc-novel-30	ENSSSCT00000049689	ZFYVE27	164		ssc-miR-1307	ENSSSCT00000018281	ZNF622	155
ssc-miR-423-3p	ENSSSCT00000074035	SCD	170		ssc-miR-1307	ENSSSCT00000018344	WDR70	152
ssc-miR-149	ENSSSCT00000050290	ARMH3	168		ssc-miR-149	ENSSSCT00000083799	RICTOR	159
ssc-miR-339-3p	ENSSSCT00000050290	ARMH3	156		ssc-miR-370	ENSSSCT00000018372	-	154
ssc-miR-1343	ENSSSCT00000011572	GBF1	176		ssc-miR-127	ENSSSCT00000073158	FGF18	166
ssc-miR-1307	ENSSSCT00000011599	NEURL1	164		ssc-miR-149	ENSSSCT00000018581	GEMIN5	167
ssc-miR-149	ENSSSCT00000040841	NEURL1	172		ssc-miR-370	ENSSSCT00000018581	GEMIN5	153
ssc-novel-118	ENSSSCT00000011599	NEURL1	162		ssc-novel-16	ENSSSCT00000018612	MARCHF6	169
ssc-miR-615	ENSSSCT00000011643	DCLRE1A	158		ssc-miR-149	ENSSSCT00000040901	-	165
ssc-miR-125b	ENSSSCT00000042367	ADAM12	168		ssc-miR-361-3p	ENSSSCT00000041668	EXOC7	160
ssc-miR-423-5p	ENSSSCT00000042367	ADAM12	158		ssc-miR-615	ENSSSCT00000075327	EXOC7	167
ssc-miR-1307	ENSSSCT00000042984	EBF3	153		ssc-novel-30	ENSSSCT00000075327	EXOC7	170
ssc-miR-328	ENSSSCT00000041315	EBF3	173		ssc-miR-196b-5p	ENSSSCT00000044194	TTYH2	168
ssc-novel-24	ENSSSCT00000042984	EBF3	164		ssc-miR-361-3p	ENSSSCT00000071386	TTYH2	152
ssc-miR-1307	ENSSSCT00000011782	CFAP46	318		ssc-miR-296-3p	ENSSSCT00000086280	TTYH2	162
ssc-miR-1343	ENSSSCT00000011782	CFAP46	151		ssc-miR-1307	ENSSSCT00000018774	CDC42EP4	165
ssc-miR-339-3p	ENSSSCT00000011782	CFAP46	156		ssc-miR-1343	ENSSSCT00000018774	CDC42EP4	159
ssc-novel-126	ENSSSCT00000011782	CFAP46	152		ssc-miR-1343	ENSSSCT00000074870	NOL11	169
ssc-miR-1343	ENSSSCT00000082515	BROX	162		ssc-miR-1343	ENSSSCT00000055316	PSMC5	151
ssc-miR-1343	ENSSSCT00000053194	TMEM63A	161		ssc-novel-16	ENSSSCT00000043412	ITGA2B	170
ssc-miR-2320-5p	ENSSSCT00000053194	TMEM63A	164		ssc-novel-91	ENSSSCT00000043412	ITGA2B	157
ssc-novel-186	ENSSSCT00000053194	TMEM63A	173		ssc-novel-126	ENSSSCT00000049146	COASY	159
ssc-miR-1343	ENSSSCT00000011898	DESI2	167		ssc-miR-423-3p	ENSSSCT00000090945	P3H4	152
ssc-miR-125a	ENSSSCT00000061631	ZNF438	159		ssc-miR-331-3p	ENSSSCT00000018975	P3H4	158
ssc-miR-1343	ENSSSCT00000061631	ZNF438	162		ssc-miR-615	ENSSSCT00000018975	P3H4	152
ssc-miR-615	ENSSSCT00000070943	CACNB2	174		ssc-miR-1343	ENSSSCT00000060891	CHAD	162
ssc-miR-149	ENSSSCT00000062939	FRMD4A	164		ssc-novel-134	ENSSSCT00000060891	CHAD	165
ssc-miR-615	ENSSSCT00000041277	FRMD4A	157		ssc-miR-149	ENSSSCT00000019162	TOM1L1	172
ssc-miR-339-3p	ENSSSCT00000012110	-	171		ssc-miR-615	ENSSSCT00000019312	SUZ12	155
ssc-miR-615	ENSSSCT00000038173	BMI1	163		ssc-novel-91	ENSSSCT00000019312	SUZ12	163
ssc-miR-1307	ENSSSCT00000062642	MLLT10	170		ssc-miR-361-3p	ENSSSCT00000080491	NOS2	164
ssc-miR-1296-5p	ENSSSCT00000012134	SKIDA1	157		ssc-miR-370	ENSSSCT00000057604	NOS2	154
ssc-miR-1307	ENSSSCT00000034108	NRP1	165		ssc-miR-652	ENSSSCT00000019359	GIT1	172
ssc-miR-2320-5p	ENSSSCT00000012189	GDI2	180		ssc-miR-149	ENSSSCT00000019359	GIT1	164
ssc-miR-744	ENSSSCT00000045001	ASB13	167		ssc-miR-1343	ENSSSCT00000019359	GIT1	166
ssc-miR-361-3p	ENSSSCT00000063494	SLC4A7	155		ssc-miR-370	ENSSSCT00000032239	SMYD4	153
ssc-miR-339-3p	ENSSSCT00000072364	ITGA9	152		ssc-miR-1343	ENSSSCT00000025005	-	159
ssc-miR-150	ENSSSCT00000075405	OXSR1	176		ssc-miR-331-3p	ENSSSCT00000062924	-	164
ssc-miR-615	ENSSSCT00000012327	SCN5A	166		ssc-miR-296-5p	ENSSSCT00000062924	-	150
ssc-miR-2320-5p	ENSSSCT00000050335	TRAK1	154		ssc-miR-370	ENSSSCT00000062924	-	160
ssc-miR-296-5p	ENSSSCT00000053519	TRAK1	171		ssc-miR-296-5p	ENSSSCT00000019509	SLC16A13	162
ssc-miR-361-3p	ENSSSCT00000054966	TRAK1	171		ssc-miR-127	ENSSSCT00000068392	ACADVL	162
ssc-miR-744	ENSSSCT00000053519	TRAK1	163		ssc-miR-125a	ENSSSCT00000026487	KMT2C	173
ssc-miR-331-3p	ENSSSCT00000050683	VIPR1	162		ssc-miR-361-3p	ENSSSCT00000043259	KMT2C	323
ssc-novel-30	ENSSSCT00000012365	SNRK	166		ssc-novel-126	ENSSSCT00000026487	KMT2C	157
ssc-miR-2320-5p	ENSSSCT00000012374	ZDHHC3	162		ssc-miR-125a	ENSSSCT00000076773	-	160
ssc-miR-345-3p	ENSSSCT00000074610	ZDHHC3	165		ssc-miR-331-3p	ENSSSCT00000076773	-	160
ssc-miR-423-5p	ENSSSCT00000048972	ZDHHC3	167		ssc-miR-221-5p	ENSSSCT00000058548	MAP3K8	173
ssc-miR-328	ENSSSCT00000042581	FYCO1	151		ssc-miR-1296-5p	ENSSSCT00000058548	MAP3K8	171
ssc-miR-345-3p	ENSSSCT00000042581	FYCO1	172		ssc-miR-1307	ENSSSCT00000063146	DES	155
ssc-miR-361-3p	ENSSSCT00000042581	FYCO1	165		ssc-miR-296-3p	ENSSSCT00000073261	CPSF3	166
ssc-novel-24	ENSSSCT00000012401	PTH1R	156		ssc-miR-370	ENSSSCT00000047983	BRPF3	335
ssc-miR-296-5p	ENSSSCT00000044231	CCDC12	163		ssc-miR-1307	ENSSSCT00000078540	-	163
ssc-miR-326	ENSSSCT00000068922	CCDC12	162		ssc-miR-193a-5p	ENSSSCT00000072598	TAF13	174
ssc-miR-1343	ENSSSCT00000044675	CCDC51	171		ssc-miR-296-5p	ENSSSCT00000026023	ELP2	170
ssc-miR-326	ENSSSCT00000044675	CCDC51	170		ssc-miR-615	ENSSSCT00000049042	MSH6	158
ssc-novel-24	ENSSSCT00000044675	CCDC51	157		ssc-miR-331-3p	ENSSSCT00000022581	GRIPAP1	157
ssc-miR-331-3p	ENSSSCT00000065477	QRICH1	159		ssc-miR-370	ENSSSCT00000039231	GRIPAP1	172
ssc-miR-125a	ENSSSCT00000043222	LAMB2	168		ssc-miR-652	ENSSSCT00000072563	-	169
ssc-miR-2320-5p	ENSSSCT00000043222	LAMB2	327		ssc-miR-149	ENSSSCT00000078850	-	163
ssc-miR-326	ENSSSCT00000043222	LAMB2	167		ssc-novel-91	ENSSSCT00000076032	HOXA10	161
ssc-novel-118	ENSSSCT00000012477	GNAI2	171		ssc-miR-331-3p	ENSSSCT00000090161	GAK	163
ssc-miR-361-3p	ENSSSCT00000012484	HYAL1	165		ssc-miR-27a	ENSSSCT00000042642	CHD3	158
ssc-miR-331-3p	ENSSSCT00000045214	CACNA2D2	158		ssc-miR-193a-5p	ENSSSCT00000019543	CHD3	164
ssc-miR-149	ENSSSCT00000052076	DOCK3	159		ssc-miR-1296-5p	ENSSSCT00000050125	CHD3	176
ssc-miR-9860-5p	ENSSSCT00000052076	DOCK3	159		ssc-miR-1343	ENSSSCT00000025435	PRDM16	160
ssc-novel-30	ENSSSCT00000052076	DOCK3	176		ssc-novel-30	ENSSSCT00000025435	PRDM16	165
ssc-miR-296-5p	ENSSSCT00000085132	TWF2	159		ssc-miR-1307	ENSSSCT00000041965	DAPK2	174
ssc-miR-1307	ENSSSCT00000012524	NT5DC2	324		ssc-novel-126	ENSSSCT00000032349	MAU2	174
ssc-miR-143-5p	ENSSSCT00000012524	NT5DC2	159		ssc-novel-134	ENSSSCT00000045599	ENOX1	157
ssc-novel-5	ENSSSCT00000088398	PXK	167		ssc-miR-331-3p	ENSSSCT00000063630	ATXN2L	163
ssc-novel-125	ENSSSCT00000040881	FRMD4B	159		ssc-miR-1343	ENSSSCT00000063630	ATXN2L	158
ssc-novel-186	ENSSSCT00000040881	FRMD4B	159		ssc-miR-615	ENSSSCT00000055313	PIGT	156
ssc-miR-149	ENSSSCT00000046150	MITF	153		ssc-miR-423-3p	ENSSSCT00000043769	GNB1	169
ssc-miR-2320-5p	ENSSSCT00000073715	ARPC4	162		ssc-miR-1307	ENSSSCT00000041375	ZBTB38	164
ssc-miR-296-5p	ENSSSCT00000082283	ARPC4	163		ssc-miR-1343	ENSSSCT00000060641	ZBTB38	157
ssc-miR-331-3p	ENSSSCT00000077264	ARPC4	162		ssc-novel-16	ENSSSCT00000038237	RBPJ	155
ssc-miR-361-3p	ENSSSCT00000012642	ARPC4	154		ssc-miR-296-5p	ENSSSCT00000026215	AGRN	169
ssc-miR-423-5p	ENSSSCT00000082283	ARPC4	173		ssc-novel-91	ENSSSCT00000026215	AGRN	155
ssc-miR-615	ENSSSCT00000077264	ARPC4	159		ssc-miR-370	ENSSSCT00000028399	TNFRSF1B	162
ssc-miR-2320-5p	ENSSSCT00000088438	SEC13	166		ssc-miR-1343	ENSSSCT00000083796	DEPP1	162
ssc-miR-150	ENSSSCT00000041022	TMCC1	168		ssc-miR-125a	ENSSSCT00000028771	NPL	154
ssc-miR-615	ENSSSCT00000089803	NR2C2	165		ssc-miR-1307	ENSSSCT00000043297	SLC38A10	153
ssc-miR-331-3p	ENSSSCT00000012695	FGD5	160		ssc-novel-146	ENSSSCT00000063017	SLC38A10	176
ssc-miR-339-3p	ENSSSCT00000012695	FGD5	154		ssc-miR-296-5p	ENSSSCT00000074805	SLC25A35	162
ssc-novel-24	ENSSSCT00000012695	FGD5	173		ssc-miR-1343	ENSSSCT00000072988	POLR2H	161
ssc-miR-1468	ENSSSCT00000012706	FBLN2	176		ssc-miR-296-5p	ENSSSCT00000082994	DCP1A	158
ssc-miR-328	ENSSSCT00000012706	FBLN2	151		ssc-miR-1307	ENSSSCT00000068753	DAZAP2	165
ssc-miR-331-3p	ENSSSCT00000012706	FBLN2	169		ssc-miR-361-3p	ENSSSCT00000031004	SALL2	164
ssc-miR-361-3p	ENSSSCT00000077390	COPG1	169		ssc-miR-1343	ENSSSCT00000031004	SALL2	153
ssc-miR-744	ENSSSCT00000042159	MCM2	161		ssc-novel-16	ENSSSCT00000031004	SALL2	173
ssc-miR-1307	ENSSSCT00000012722	CHST13	168		ssc-miR-503	ENSSSCT00000035982	PDGFRB	164
ssc-miR-1343	ENSSSCT00000012723	-	158		ssc-miR-1307	ENSSSCT00000035982	PDGFRB	162
ssc-miR-331-3p	ENSSSCT00000012748	KY	172		ssc-miR-296-5p	ENSSSCT00000035982	PDGFRB	150
ssc-miR-339-3p	ENSSSCT00000070573	STAG1	173		ssc-miR-149	ENSSSCT00000035982	PDGFRB	159
ssc-miR-615	ENSSSCT00000070573	STAG1	170		ssc-miR-361-3p	ENSSSCT00000069456	VPS50	152
ssc-miR-328	ENSSSCT00000012775	PXYLP1	158		ssc-miR-1249	ENSSSCT00000054835	SSUH2	171
ssc-miR-744	ENSSSCT00000048107	ZIC4	166		ssc-miR-345-3p	ENSSSCT00000035887	-	171
ssc-miR-92b-3p	ENSSSCT00000051573	MED12L	175		ssc-miR-196b-3p	ENSSSCT00000069300	SLC66A2	171
ssc-novel-122	ENSSSCT00000012824	MED12L	175		ssc-miR-127	ENSSSCT00000069300	SLC66A2	163
ssc-miR-331-3p	ENSSSCT00000045104	IGSF10	162		ssc-miR-1307	ENSSSCT00000069300	SLC66A2	158
ssc-miR-423-3p	ENSSSCT00000045104	IGSF10	184		ssc-miR-1307	ENSSSCT00000067780	MAN1C1	166
ssc-novel-24	ENSSSCT00000034901	MME	157		ssc-miR-370	ENSSSCT00000067780	MAN1C1	165
ssc-miR-1296-5p	ENSSSCT00000027021	FXR1	168		ssc-novel-91	ENSSSCT00000067780	MAN1C1	158
ssc-novel-126	ENSSSCT00000067491	FXR1	164		ssc-miR-1307	ENSSSCT00000055381	SRRM2	161
ssc-novel-186	ENSSSCT00000043012	YEATS2	169		ssc-novel-146	ENSSSCT00000051053	SRRM2	158
ssc-miR-2320-5p	ENSSSCT00000033522	IGF2BP2	171		ssc-miR-331-3p	ENSSSCT00000087834	SAMD4A	156
ssc-miR-331-3p	ENSSSCT00000033522	IGF2BP2	156		ssc-miR-1307	ENSSSCT00000087834	SAMD4A	161
ssc-miR-1307	ENSSSCT00000033025	MASP1	155		ssc-miR-370	ENSSSCT00000090711	SAMD4A	155
ssc-miR-423-5p	ENSSSCT00000033025	MASP1	167		ssc-miR-1343	ENSSSCT00000041118	PRKCD	171
ssc-miR-328	ENSSSCT00000012938	TMEM44	153		ssc-miR-193a-5p	ENSSSCT00000023890	ZNF236	159
ssc-novel-24	ENSSSCT00000012938	TMEM44	164		ssc-miR-1307	ENSSSCT00000010103	AFF1	163
ssc-miR-326	ENSSSCT00000012960	TFRC	168		ssc-miR-615	ENSSSCT00000010103	AFF1	169
ssc-miR-615	ENSSSCT00000012960	TFRC	170		ssc-miR-1343	ENSSSCT00000010103	AFF1	167
ssc-miR-326	ENSSSCT00000040733	TNK2	151		ssc-miR-361-3p	ENSSSCT00000077196	ZBTB1	169
ssc-miR-361-3p	ENSSSCT00000040733	TNK2	157		ssc-miR-1307	ENSSSCT00000033129	TRIM37	161
ssc-novel-126	ENSSSCT00000040733	TNK2	177		ssc-miR-124a	ENSSSCT00000032587	TFB2M	161
ssc-miR-145-5p	ENSSSCT00000036378	CD86	177		ssc-miR-615	ENSSSCT00000058136	ACSF3	154
ssc-novel-126	ENSSSCT00000036378	CD86	153		ssc-miR-370	ENSSSCT00000022729	ACSF3	158
ssc-miR-331-5p	ENSSSCT00000060440	PLA1A	166		ssc-novel-91	ENSSSCT00000065079	ACSF3	166
ssc-miR-149	ENSSSCT00000013034	DRD3	168		ssc-miR-1343	ENSSSCT00000025759	NEDD9	165
ssc-miR-1307	ENSSSCT00000062362	NEPRO	157		ssc-miR-1343	ENSSSCT00000068092	AGPS	164
ssc-miR-125a	ENSSSCT00000054716	CCDC80	158		ssc-miR-331-3p	ENSSSCT00000031942	PLXNA1	165
ssc-miR-125b	ENSSSCT00000054716	CCDC80	161		ssc-miR-361-3p	ENSSSCT00000078246	-	153
ssc-miR-2320-5p	ENSSSCT00000067223	ROBO1	162		ssc-novel-30	ENSSSCT00000085685	-	169
ssc-novel-224	ENSSSCT00000069851	ROBO1	170		ssc-novel-16	ENSSSCT00000041861	ARHGEF26	180
ssc-miR-1343	ENSSSCT00000039667	HLCS	163		ssc-miR-1296-5p	ENSSSCT00000030527	AIMP2	169
ssc-miR-331-3p	ENSSSCT00000013193	-	163		ssc-miR-296-5p	ENSSSCT00000068331	DLG4	154
ssc-miR-1343	ENSSSCT00000058719	TTC3	163		ssc-miR-149	ENSSSCT00000031364	DLG4	152
ssc-miR-615	ENSSSCT00000034038	MX1	174		ssc-miR-1343	ENSSSCT00000062436	C12orf43	153
ssc-novel-118	ENSSSCT00000089370	MX1	153		ssc-miR-370	ENSSSCT00000022848	PDE4DIP	163
ssc-miR-2320-5p	ENSSSCT00000076885	RAI2	159		ssc-novel-91	ENSSSCT00000061195	PDE4DIP	161
ssc-miR-149	ENSSSCT00000085950	APOO	168		ssc-miR-331-3p	ENSSSCT00000058801	ANO9	157
ssc-miR-615	ENSSSCT00000085950	APOO	157		ssc-miR-1307	ENSSSCT00000057143	PHLDB1	163
ssc-miR-2320-5p	ENSSSCT00000033575	SYTL5	167		ssc-miR-296-3p	ENSSSCT00000057143	PHLDB1	168
ssc-miR-331-3p	ENSSSCT00000080004	MED14	167		ssc-miR-1343	ENSSSCT00000057143	PHLDB1	172
ssc-miR-423-5p	ENSSSCT00000080004	MED14	153		ssc-miR-370	ENSSSCT00000078428	ITSN1	168
ssc-miR-2320-5p	ENSSSCT00000036244	RBM10	173		ssc-miR-370	ENSSSCT00000068850	JAKMIP3	158
ssc-miR-204	ENSSSCT00000013446	CCDC22	172		ssc-novel-16	ENSSSCT00000082607	UPF3A	166
ssc-miR-328	ENSSSCT00000013446	CCDC22	328		ssc-miR-1307	ENSSSCT00000074586	RRBP1	167
ssc-miR-331-3p	ENSSSCT00000013446	CCDC22	174		ssc-miR-1343	ENSSSCT00000022352	ALDH4A1	159
ssc-miR-339-3p	ENSSSCT00000075087	CCDC22	170		ssc-miR-149	ENSSSCT00000039895	SEC22A	171
ssc-novel-24	ENSSSCT00000013446	CCDC22	167		ssc-miR-125a	ENSSSCT00000037143	PLD3	159
ssc-miR-1307	ENSSSCT00000034646	-	159		ssc-miR-149	ENSSSCT00000037143	PLD3	159
ssc-novel-30	ENSSSCT00000034646	-	157		ssc-miR-1307	ENSSSCT00000023435	TRAF3IP1	170
ssc-novel-118	ENSSSCT00000033277	TSPYL2	158		ssc-miR-1343	ENSSSCT00000051838	PEX5	158
ssc-miR-326	ENSSSCT00000079937	IQSEC2	161		ssc-miR-34c	ENSSSCT00000089389	FAM50A	188
ssc-miR-328	ENSSSCT00000079937	IQSEC2	162		ssc-miR-296-5p	ENSSSCT00000065476	FAM50A	166
ssc-novel-186	ENSSSCT00000079937	IQSEC2	156		ssc-novel-126	ENSSSCT00000065476	FAM50A	168
ssc-miR-2320-5p	ENSSSCT00000049269	-	172		ssc-miR-615	ENSSSCT00000069466	PROS1	156
ssc-novel-118	ENSSSCT00000049269	-	166		ssc-novel-89a	ENSSSCT00000052227	PROS1	156
ssc-miR-328	ENSSSCT00000013554	MED12	164		ssc-novel-89b	ENSSSCT00000052227	PROS1	156
ssc-miR-744	ENSSSCT00000064102	MED12	162		ssc-novel-38	ENSSSCT00000051765	-	174
ssc-miR-1307	ENSSSCT00000013739	MID2	160		ssc-novel-91	ENSSSCT00000051765	-	154
ssc-miR-1343	ENSSSCT00000047406	COL4A6	312		ssc-miR-1343	ENSSSCT00000027950	ALDH1A2	162
ssc-miR-326	ENSSSCT00000047406	COL4A6	164		ssc-novel-126	ENSSSCT00000075161	GFM1	168
ssc-miR-1307	ENSSSCT00000035618	CHRDL1	158		ssc-miR-361-3p	ENSSSCT00000077374	KMO	170
ssc-miR-1296-5p	ENSSSCT00000088844	DCX	162		ssc-miR-361-3p	ENSSSCT00000028958	DVL2	152
ssc-miR-2320-5p	ENSSSCT00000088844	DCX	171		ssc-miR-1307	ENSSSCT00000028958	DVL2	153
ssc-miR-331-3p	ENSSSCT00000033156	AMOT	160		ssc-miR-296-5p	ENSSSCT00000064917	DVL2	161
ssc-miR-423-3p	ENSSSCT00000033156	AMOT	162		ssc-novel-126	ENSSSCT00000024187	NCK1	168
ssc-novel-118	ENSSSCT00000072018	SH2D1A	159		ssc-miR-149	ENSSSCT00000068759	IRS1	160
ssc-miR-149	ENSSSCT00000033063	INTS6L	179		ssc-novel-91	ENSSSCT00000023756	IRS1	315
ssc-miR-328	ENSSSCT00000033063	INTS6L	174		ssc-novel-126	ENSSSCT00000089345	IRS1	156
ssc-miR-328	ENSSSCT00000033720	FHL1	165		ssc-miR-370	ENSSSCT00000061738	-	169
ssc-novel-224	ENSSSCT00000033720	FHL1	172		ssc-miR-1343	ENSSSCT00000028320	-	157
ssc-miR-339-3p	ENSSSCT00000059025	-	170		ssc-miR-1343	ENSSSCT00000028225	MSRB3	164
ssc-miR-361-3p	ENSSSCT00000043136	MAMLD1	161		ssc-miR-345-3p	ENSSSCT00000025406	NUP153	162
ssc-miR-744	ENSSSCT00000043136	MAMLD1	161		ssc-novel-126	ENSSSCT00000084983	NUP153	168
ssc-miR-1343	ENSSSCT00000013959	ATP2B3	161		ssc-miR-370	ENSSSCT00000030752	DPP9	155
ssc-miR-143-5p	ENSSSCT00000060857	ATP2B3	157		ssc-novel-89a	ENSSSCT00000030752	DPP9	164
ssc-miR-2320-5p	ENSSSCT00000013959	ATP2B3	158		ssc-novel-89b	ENSSSCT00000030752	DPP9	164
ssc-miR-326	ENSSSCT00000035541	ATP2B3	168		ssc-miR-361-3p	ENSSSCT00000029353	-	157
ssc-miR-339-3p	ENSSSCT00000035541	ATP2B3	162		ssc-miR-370	ENSSSCT00000029353	-	153
ssc-miR-361-3p	ENSSSCT00000013959	ATP2B3	168		ssc-miR-370	ENSSSCT00000031367	R3HDM2	157
ssc-novel-146	ENSSSCT00000013959	ATP2B3	173		ssc-miR-149	ENSSSCT00000073728	CLEC16A	181
ssc-novel-186	ENSSSCT00000013959	ATP2B3	154		ssc-miR-1343	ENSSSCT00000073728	CLEC16A	318
ssc-miR-423-5p	ENSSSCT00000077027	SSR4	155		ssc-miR-370	ENSSSCT00000073728	CLEC16A	167
ssc-miR-1307	ENSSSCT00000080411	L1CAM	167		ssc-miR-149	ENSSSCT00000011114	NID1	159
ssc-miR-361-3p	ENSSSCT00000034202	L1CAM	165		ssc-miR-361-3p	ENSSSCT00000044547	SNCG	157
ssc-miR-744	ENSSSCT00000036431	RENBP	167		ssc-miR-296-5p	ENSSSCT00000044547	SNCG	165
ssc-miR-361-3p	ENSSSCT00000086522	AP2A2	166		ssc-miR-1249	ENSSSCT00000057799	EMC7	162
ssc-novel-24	ENSSSCT00000014031	AP2A2	157		ssc-novel-91	ENSSSCT00000018031	KLHDC10	154
ssc-novel-30	ENSSSCT00000086522	AP2A2	172		ssc-miR-345-3p	ENSSSCT00000061670	PTCH1	165
ssc-miR-1307	ENSSSCT00000039533	TSPAN4	164		ssc-miR-296-5p	ENSSSCT00000047656	COL6A3	158
ssc-miR-1343	ENSSSCT00000039533	TSPAN4	162		ssc-miR-1307	ENSSSCT00000028507	-	156
ssc-miR-328	ENSSSCT00000039533	TSPAN4	163		ssc-miR-370	ENSSSCT00000028507	-	154
ssc-miR-331-3p	ENSSSCT00000039533	TSPAN4	161		ssc-miR-1343	ENSSSCT00000069789	DHCR24	167
ssc-miR-361-3p	ENSSSCT00000039533	TSPAN4	166		ssc-miR-149	ENSSSCT00000024745	RP2	171
ssc-novel-118	ENSSSCT00000039533	TSPAN4	319		ssc-novel-126	ENSSSCT00000038224	NDUFAF2	164
ssc-miR-1343	ENSSSCT00000039724	-	318		ssc-miR-149	ENSSSCT00000031104	IQSEC1	162
ssc-miR-2320-5p	ENSSSCT00000014086	LRP5	159		ssc-miR-370	ENSSSCT00000050356	IQSEC1	157
ssc-miR-7134-5p	ENSSSCT00000014086	LRP5	175		ssc-miR-331-3p	ENSSSCT00000022625	C1orf115	161
ssc-novel-24	ENSSSCT00000014086	LRP5	160		ssc-miR-1343	ENSSSCT00000022625	C1orf115	160
ssc-miR-328	ENSSSCT00000014092	TCIRG1	158		ssc-miR-370	ENSSSCT00000022625	C1orf115	166
ssc-miR-615	ENSSSCT00000046758	TCIRG1	152		ssc-novel-91	ENSSSCT00000022625	C1orf115	152
ssc-novel-24	ENSSSCT00000055717	TBC1D10C	154		ssc-miR-1343	ENSSSCT00000072941	-	160
ssc-miR-296-5p	ENSSSCT00000045051	CCS	169		ssc-miR-370	ENSSSCT00000072941	-	165
ssc-miR-1343	ENSSSCT00000072282	RAB1B	170		ssc-miR-361-3p	ENSSSCT00000081400	-	170
ssc-miR-149	ENSSSCT00000072282	RAB1B	159		ssc-miR-652	ENSSSCT00000081400	-	161
ssc-miR-361-3p	ENSSSCT00000072282	RAB1B	150		ssc-miR-331-3p	ENSSSCT00000085588	ABCB8	152
ssc-miR-615	ENSSSCT00000065378	RAB1B	162		ssc-miR-296-5p	ENSSSCT00000085588	ABCB8	171
ssc-novel-162	ENSSSCT00000014160	RAB1B	172		ssc-miR-149	ENSSSCT00000085588	ABCB8	167
ssc-novel-24	ENSSSCT00000062782	RAB1B	166		ssc-miR-1343	ENSSSCT00000085588	ABCB8	162
ssc-miR-133a-3p	ENSSSCT00000014178	EFEMP2	158		ssc-miR-331-3p	ENSSSCT00000079677	FBXL19	167
ssc-miR-2320-5p	ENSSSCT00000045779	EFEMP2	153		ssc-miR-361-3p	ENSSSCT00000024499	FBXL19	156
ssc-novel-186	ENSSSCT00000054224	EFEMP2	160		ssc-miR-149	ENSSSCT00000024499	FBXL19	152
ssc-miR-149	ENSSSCT00000054483	-	171		ssc-miR-125a	ENSSSCT00000037970	-	161
ssc-novel-118	ENSSSCT00000081308	EHD1	172		ssc-miR-361-3p	ENSSSCT00000037970	-	155
ssc-novel-24	ENSSSCT00000081308	EHD1	160		ssc-miR-149	ENSSSCT00000037970	-	152
ssc-miR-328	ENSSSCT00000047243	RASGRP2	150		ssc-miR-1343	ENSSSCT00000074883	MORN1	164
ssc-novel-118	ENSSSCT00000048086	RASGRP2	161		ssc-miR-370	ENSSSCT00000074883	MORN1	155
ssc-miR-149	ENSSSCT00000014243	PRDX5	155		ssc-novel-91	ENSSSCT00000074883	MORN1	156
ssc-miR-328	ENSSSCT00000057095	FLRT1	159		ssc-novel-89a	ENSSSCT00000000517	CAND1	162
ssc-miR-744	ENSSSCT00000024253	MARK2	156		ssc-novel-89b	ENSSSCT00000000517	CAND1	162
ssc-novel-186	ENSSSCT00000046614	MARK2	160		ssc-miR-125a	ENSSSCT00000081837	TBC1D1	166
ssc-miR-1307	ENSSSCT00000014277	EML3	153		ssc-miR-1307	ENSSSCT00000023939	TBC1D1	165
ssc-miR-149	ENSSSCT00000069557	EML3	154		ssc-miR-296-5p	ENSSSCT00000019035	MED24	152
ssc-miR-2320-5p	ENSSSCT00000069557	EML3	160		ssc-novel-30	ENSSSCT00000019035	MED24	169
ssc-miR-296-5p	ENSSSCT00000069557	EML3	156		ssc-novel-91	ENSSSCT00000023329	RASIP1	158
ssc-miR-331-3p	ENSSSCT00000069557	EML3	171		ssc-miR-149	ENSSSCT00000037364	MAP4	179
ssc-novel-24	ENSSSCT00000069557	EML3	161		ssc-miR-370	ENSSSCT00000037364	MAP4	158
ssc-novel-30	ENSSSCT00000069557	EML3	157		ssc-miR-615	ENSSSCT00000037106	PKMYT1	161
ssc-miR-331-3p	ENSSSCT00000076766	FADS2	154		ssc-novel-126	ENSSSCT00000071096	ZFP2	168
ssc-miR-361-3p	ENSSSCT00000076766	FADS2	170		ssc-miR-503	ENSSSCT00000086810	IPO13	172
ssc-miR-1307	ENSSSCT00000014291	RAB3IL1	157		ssc-miR-615	ENSSSCT00000030477	EMB	165
ssc-miR-149	ENSSSCT00000085204	RAB3IL1	163		ssc-miR-331-3p	ENSSSCT00000058446	RASGEF1B	164
ssc-novel-118	ENSSSCT00000085204	RAB3IL1	162		ssc-miR-615	ENSSSCT00000084116	NASP	159
ssc-miR-423-3p	ENSSSCT00000014302	TMEM216	169		ssc-miR-125a	ENSSSCT00000038494	RASSF4	163
ssc-miR-744	ENSSSCT00000014313	VWCE	160		ssc-miR-361-3p	ENSSSCT00000038494	RASSF4	165
ssc-novel-126	ENSSSCT00000014313	VWCE	164		ssc-miR-1343	ENSSSCT00000038494	RASSF4	306
ssc-novel-194	ENSSSCT00000014313	VWCE	175		ssc-miR-149	ENSSSCT00000072956	EIF2B3	164
ssc-novel-24	ENSSSCT00000014327	PRPF19	175		ssc-miR-1343	ENSSSCT00000073432	EIF2B3	164
ssc-miR-296-5p	ENSSSCT00000085337	CD5	158		ssc-miR-370	ENSSSCT00000062028	SRGAP1	167
ssc-miR-361-3p	ENSSSCT00000085337	CD5	168		ssc-novel-89a	ENSSSCT00000062028	SRGAP1	153
ssc-miR-1249	ENSSSCT00000014466	C11orf49	169		ssc-novel-89b	ENSSSCT00000062028	SRGAP1	153
ssc-novel-126	ENSSSCT00000014466	C11orf49	160		ssc-miR-1343	ENSSSCT00000026033	FASN	318
ssc-novel-186	ENSSSCT00000014466	C11orf49	153		ssc-miR-149	ENSSSCT00000069168	GCAT	172
ssc-miR-361-3p	ENSSSCT00000040179	DGKZ	165		ssc-novel-16	ENSSSCT00000004032	THRAP3	161
ssc-miR-423-3p	ENSSSCT00000040179	DGKZ	154		ssc-novel-126	ENSSSCT00000054443	THRAP3	168
ssc-miR-744	ENSSSCT00000014483	DGKZ	161		ssc-novel-16	ENSSSCT00000032873	SORCS1	156
ssc-novel-146	ENSSSCT00000040179	DGKZ	161		ssc-novel-91	ENSSSCT00000048752	HS1BP3	158
ssc-novel-186	ENSSSCT00000040179	DGKZ	159		ssc-novel-126	ENSSSCT00000057110	ARHGEF3	170
ssc-novel-234	ENSSSCT00000040179	DGKZ	159		ssc-miR-149	ENSSSCT00000038229	-	157
ssc-novel-24	ENSSSCT00000040225	DGKZ	161		ssc-miR-370	ENSSSCT00000048988	ASB5	172
ssc-novel-30	ENSSSCT00000014490	LARGE2	166		ssc-miR-296-3p	ENSSSCT00000041061	DYRK1A	167
ssc-miR-1307	ENSSSCT00000014500	PRDM11	170		ssc-miR-149	ENSSSCT00000041061	DYRK1A	159
ssc-miR-149	ENSSSCT00000077346	PRDM11	173		ssc-miR-296-5p	ENSSSCT00000070261	SNX9	163
ssc-miR-328	ENSSSCT00000014502	TSPAN18	165		ssc-miR-370	ENSSSCT00000082582	SNX9	157
ssc-novel-30	ENSSSCT00000014502	TSPAN18	166		ssc-novel-126	ENSSSCT00000050134	RESF1	168
ssc-miR-1307	ENSSSCT00000038039	QSER1	161		ssc-miR-1307	ENSSSCT00000030858	ARID2	167
ssc-miR-615	ENSSSCT00000014581	NAV2	169		ssc-novel-89a	ENSSSCT00000064554	ARID2	159
ssc-novel-24	ENSSSCT00000073062	NAV2	150		ssc-novel-89b	ENSSSCT00000064554	ARID2	159
ssc-miR-2320-5p	ENSSSCT00000082167	-	168		ssc-novel-126	ENSSSCT00000064554	ARID2	157
ssc-miR-326	ENSSSCT00000014635	ARNTL	164		ssc-miR-370	ENSSSCT00000075492	INPP5K	160
ssc-miR-615	ENSSSCT00000014641	DKK3	157		ssc-novel-16	ENSSSCT00000077858	LENG8	155
ssc-miR-149	ENSSSCT00000074006	GALNT18	168		ssc-novel-89a	ENSSSCT00000033934	LENG8	165
ssc-miR-326	ENSSSCT00000074006	GALNT18	163		ssc-novel-89b	ENSSSCT00000033934	LENG8	165
ssc-miR-331-3p	ENSSSCT00000074006	GALNT18	152		ssc-miR-149	ENSSSCT00000029404	ATP13A2	166
ssc-miR-150	ENSSSCT00000061225	MED16	174		ssc-miR-1343	ENSSSCT00000029404	ATP13A2	320
ssc-miR-574	ENSSSCT00000039229	MED16	171		ssc-miR-370	ENSSSCT00000029404	ATP13A2	159
ssc-novel-126	ENSSSCT00000043849	MED16	168		ssc-miR-124a	ENSSSCT00000044677	AMPD2	170
ssc-miR-1307	ENSSSCT00000042036	TCF3	169		ssc-miR-1307	ENSSSCT00000045087	-	166
ssc-miR-1343	ENSSSCT00000063738	TCF3	154		ssc-miR-1307	ENSSSCT00000038406	FNIP2	162
ssc-miR-296-5p	ENSSSCT00000047357	TCF3	171		ssc-miR-370	ENSSSCT00000038406	FNIP2	155
ssc-miR-339-3p	ENSSSCT00000042036	TCF3	167		ssc-miR-503	ENSSSCT00000047724	-	168
ssc-miR-361-3p	ENSSSCT00000036977	TCF3	156		ssc-novel-16	ENSSSCT00000047724	-	173
ssc-miR-615	ENSSSCT00000042036	TCF3	167		ssc-miR-331-3p	ENSSSCT00000043250	PPP1R18	154
ssc-miR-2320-5p	ENSSSCT00000078594	CSNK1G2	156		ssc-miR-615	ENSSSCT00000043250	PPP1R18	158
ssc-miR-744	ENSSSCT00000078594	CSNK1G2	158		ssc-miR-1343	ENSSSCT00000043250	PPP1R18	159
ssc-miR-1307	ENSSSCT00000074483	IZUMO4	161		ssc-miR-345-3p	ENSSSCT00000056900	NUDT3	165
ssc-miR-296-5p	ENSSSCT00000074483	IZUMO4	159		ssc-miR-149	ENSSSCT00000056900	NUDT3	176
ssc-miR-1343	ENSSSCT00000014719	S1PR4	158		ssc-miR-652	ENSSSCT00000077949	FOSB	172
ssc-miR-328	ENSSSCT00000014719	S1PR4	162		ssc-miR-149	ENSSSCT00000062251	-	164
ssc-miR-1296-5p	ENSSSCT00000014743	ANKRD24	168		ssc-novel-126	ENSSSCT00000062251	-	164
ssc-novel-146	ENSSSCT00000014743	ANKRD24	165		ssc-miR-331-3p	ENSSSCT00000086460	C11orf95	159
ssc-miR-125b	ENSSSCT00000014755	SH3GL1	166		ssc-miR-1307	ENSSSCT00000086460	C11orf95	156
ssc-miR-1343	ENSSSCT00000041482	SH3GL1	152		ssc-miR-615	ENSSSCT00000050558	C11orf95	150
ssc-miR-2320-5p	ENSSSCT00000014755	SH3GL1	154		ssc-novel-16	ENSSSCT00000086460	C11orf95	170
ssc-miR-296-5p	ENSSSCT00000041482	SH3GL1	153		ssc-miR-196b-3p	ENSSSCT00000036834	LYNX1	173
ssc-novel-24	ENSSSCT00000041482	SH3GL1	163		ssc-miR-149	ENSSSCT00000036834	LYNX1	173
ssc-novel-52	ENSSSCT00000014755	SH3GL1	163		ssc-miR-1343	ENSSSCT00000036834	LYNX1	161
ssc-miR-615	ENSSSCT00000051749	UHRF1	175		ssc-miR-1343	ENSSSCT00000086685	CARS2	157
ssc-novel-24	ENSSSCT00000051749	UHRF1	155		ssc-miR-370	ENSSSCT00000086981	ARL3	150
ssc-miR-149	ENSSSCT00000051542	MCOLN1	166		ssc-miR-331-3p	ENSSSCT00000082417	CADM1	162
ssc-miR-361-3p	ENSSSCT00000051542	MCOLN1	162		ssc-novel-252	ENSSSCT00000039284	CADM1	175
ssc-miR-1343	ENSSSCT00000068932	EVI5L	158		ssc-miR-370	ENSSSCT00000081974	RBM28	158
ssc-miR-331-3p	ENSSSCT00000068932	EVI5L	328		ssc-miR-361-3p	ENSSSCT00000063879	-	177
ssc-miR-331-3p	ENSSSCT00000037632	MAP2K7	167		ssc-miR-149	ENSSSCT00000054867	-	160
ssc-miR-1307	ENSSSCT00000039073	DNM2	166		ssc-miR-1307	ENSSSCT00000051854	TIMP3	161
ssc-novel-186	ENSSSCT00000039073	DNM2	156		ssc-miR-361-3p	ENSSSCT00000041250	DDIT4	152
ssc-novel-24	ENSSSCT00000039073	DNM2	151		ssc-miR-27a	ENSSSCT00000039043	TP53BP1	171
ssc-miR-296-5p	ENSSSCT00000064282	SLC44A2	165		ssc-novel-126	ENSSSCT00000075676	RASSF5	168
ssc-miR-328	ENSSSCT00000064282	SLC44A2	158		ssc-novel-146	ENSSSCT00000041425	RTN4	157
ssc-novel-118	ENSSSCT00000064282	SLC44A2	158		ssc-miR-361-3p	ENSSSCT00000044904	THEM6	164
ssc-miR-1343	ENSSSCT00000055454	ATG4D	165		ssc-miR-370	ENSSSCT00000044904	THEM6	167
ssc-miR-193a-5p	ENSSSCT00000014905	ATG4D	168		ssc-miR-1343	ENSSSCT00000044781	ZNF362	170
ssc-miR-331-3p	ENSSSCT00000055454	ATG4D	156		ssc-miR-1343	ENSSSCT00000038763	DUSP16	151
ssc-miR-361-3p	ENSSSCT00000014905	ATG4D	167		ssc-miR-1343	ENSSSCT00000080512	-	164
ssc-miR-744	ENSSSCT00000014905	ATG4D	154		ssc-miR-615	ENSSSCT00000087960	-	165
ssc-miR-1343	ENSSSCT00000041169	TYK2	158		ssc-miR-1343	ENSSSCT00000087960	-	157
ssc-miR-2320-5p	ENSSSCT00000041169	TYK2	161		ssc-novel-126	ENSSSCT00000069910	NDUFB2	168
ssc-miR-296-5p	ENSSSCT00000041169	TYK2	179		ssc-miR-503	ENSSSCT00000045466	WFS1	156
ssc-miR-2320-5p	ENSSSCT00000038267	DNMT1	159		ssc-miR-1296-5p	ENSSSCT00000051953	NYNRIN	163
ssc-miR-361-3p	ENSSSCT00000038267	DNMT1	164		ssc-miR-1249	ENSSSCT00000079132	NYNRIN	168
ssc-miR-1343	ENSSSCT00000061080	FBXL12	162		ssc-miR-127	ENSSSCT00000044213	-	159
ssc-miR-331-3p	ENSSSCT00000042422	FBXL12	159		ssc-novel-146	ENSSSCT00000044213	-	160
ssc-novel-118	ENSSSCT00000014934	FBXL12	174		ssc-novel-146	ENSSSCT00000088391	MTA1	150
ssc-miR-17-5p	ENSSSCT00000014999	-	166		ssc-miR-296-5p	ENSSSCT00000057467	ZHX3	171
ssc-miR-331-3p	ENSSSCT00000014999	-	158		ssc-miR-149	ENSSSCT00000057467	ZHX3	173
ssc-novel-234	ENSSSCT00000039004	CCDC130	165		ssc-miR-615	ENSSSCT00000057467	ZHX3	163
ssc-miR-1249	ENSSSCT00000015031	C19orf53	157		ssc-miR-331-3p	ENSSSCT00000044115	E2F2	161
ssc-miR-296-5p	ENSSSCT00000015061	DNAJB1	159		ssc-miR-149	ENSSSCT00000039118	PNPO	331
ssc-novel-126	ENSSSCT00000049284	ZNF333	168		ssc-miR-423-3p	ENSSSCT00000038784	ATP6V1G1	158
ssc-miR-296-5p	ENSSSCT00000082156	ILVBL	158		ssc-miR-361-3p	ENSSSCT00000055193	ATP6V1G1	158
ssc-miR-615	ENSSSCT00000045459	ILVBL	151		ssc-miR-423-3p	ENSSSCT00000046988	STK11IP	162
ssc-novel-118	ENSSSCT00000045459	ILVBL	158		ssc-novel-16	ENSSSCT00000046988	STK11IP	155
ssc-miR-1343	ENSSSCT00000076243	TPM4	156		ssc-miR-615	ENSSSCT00000043135	BEND7	170
ssc-miR-2320-5p	ENSSSCT00000063483	EPS15L1	157		ssc-miR-361-3p	ENSSSCT00000069889	-	158
ssc-miR-328	ENSSSCT00000063483	EPS15L1	161		ssc-miR-331-3p	ENSSSCT00000054631	POLE	164
ssc-miR-326	ENSSSCT00000074959	USE1	168		ssc-miR-1307	ENSSSCT00000042353	SASH1	317
ssc-miR-9860-5p	ENSSSCT00000051781	MYO9B	153		ssc-miR-1343	ENSSSCT00000042353	SASH1	158
ssc-novel-24	ENSSSCT00000051781	MYO9B	162		ssc-miR-361-3p	ENSSSCT00000072892	-	162
ssc-miR-1343	ENSSSCT00000043102	PGLS	164		ssc-novel-91	ENSSSCT00000064815	MYORG	167
ssc-miR-1307	ENSSSCT00000043913	MAST3	159		ssc-miR-296-5p	ENSSSCT00000061632	SPAG9	174
ssc-novel-126	ENSSSCT00000046170	MAST3	168		ssc-miR-296-5p	ENSSSCT00000081002	DNAJB6	157
ssc-miR-1343	ENSSSCT00000083030	CRTC1	164		ssc-miR-370	ENSSSCT00000070621	DNAJB6	157
ssc-miR-361-3p	ENSSSCT00000083030	CRTC1	169		ssc-novel-91	ENSSSCT00000046197	DNAJB6	150
ssc-miR-615	ENSSSCT00000083030	CRTC1	157		ssc-miR-1307	ENSSSCT00000043587	BPTF	166
ssc-miR-1343	ENSSSCT00000015220	CILP2	155		ssc-miR-370	ENSSSCT00000043587	BPTF	170
ssc-miR-2320-5p	ENSSSCT00000015220	CILP2	172		ssc-novel-30	ENSSSCT00000043587	BPTF	164
ssc-novel-118	ENSSSCT00000015220	CILP2	155		ssc-miR-370	ENSSSCT00000046645	NAT8L	165
ssc-novel-186	ENSSSCT00000015273	JMJD4	168		ssc-miR-1249	ENSSSCT00000046645	NAT8L	176
ssc-miR-296-5p	ENSSSCT00000068651	SNAP47	150		ssc-miR-296-3p	ENSSSCT00000055926	UBXN11	162
ssc-miR-326	ENSSSCT00000068651	SNAP47	162		ssc-miR-1343	ENSSSCT00000059711	UBXN11	166
ssc-miR-361-3p	ENSSSCT00000087501	IBA57	159		ssc-miR-345-3p	ENSSSCT00000087581	TMC8	347
ssc-miR-328	ENSSSCT00000015300	FLT4	172		ssc-miR-361-3p	ENSSSCT00000087581	TMC8	165
ssc-miR-744	ENSSSCT00000015300	FLT4	158		ssc-miR-1307	ENSSSCT00000087581	TMC8	153
ssc-miR-149	ENSSSCT00000066864	MAPK9	162		ssc-miR-1343	ENSSSCT00000087581	TMC8	305
ssc-miR-326	ENSSSCT00000073894	RASGEF1C	172		ssc-miR-1307	ENSSSCT00000041814	-	170
ssc-miR-2320-5p	ENSSSCT00000035144	TBC1D9B	171		ssc-miR-361-3p	ENSSSCT00000041398	CD79A	162
ssc-miR-328	ENSSSCT00000048668	TBC1D9B	172		ssc-miR-1343	ENSSSCT00000041398	CD79A	166
ssc-miR-361-3p	ENSSSCT00000015309	-	166		ssc-miR-1343	ENSSSCT00000048625	GPS1	156
ssc-novel-186	ENSSSCT00000036969	SQSTM1	158		ssc-miR-1343	ENSSSCT00000051438	-	158
ssc-miR-361-3p	ENSSSCT00000045319	HNRNPH1	163		ssc-miR-149	ENSSSCT00000069002	THRSP	172
ssc-miR-149	ENSSSCT00000015318	RUFY1	163		ssc-novel-16	ENSSSCT00000084129	-	168
ssc-miR-423-5p	ENSSSCT00000049309	FAM193B	162		ssc-miR-1307	ENSSSCT00000058946	SLC43A3	167
ssc-novel-186	ENSSSCT00000049309	FAM193B	151		ssc-miR-1343	ENSSSCT00000058946	SLC43A3	157
ssc-miR-331-3p	ENSSSCT00000088239	-	153		ssc-novel-16	ENSSSCT00000058946	SLC43A3	160
ssc-miR-133a-3p	ENSSSCT00000015362	SFXN1	176		ssc-miR-615	ENSSSCT00000027401	SLC12A7	167
ssc-miR-326	ENSSSCT00000015415	JMY	165		ssc-novel-190	ENSSSCT00000036968	SLC12A7	154
ssc-miR-423-3p	ENSSSCT00000015415	JMY	155		ssc-miR-370	ENSSSCT00000054708	SERHL2	155
ssc-miR-744	ENSSSCT00000015415	JMY	154		ssc-miR-149	ENSSSCT00000054958	LRP10	160
ssc-novel-24	ENSSSCT00000015415	JMY	151		ssc-miR-361-3p	ENSSSCT00000042154	SPEN	164
ssc-miR-328	ENSSSCT00000015423	SERINC5	171		ssc-miR-149	ENSSSCT00000042154	SPEN	183
ssc-miR-328	ENSSSCT00000015465	NR2F1	162		ssc-novel-30	ENSSSCT00000042154	SPEN	168
ssc-miR-615	ENSSSCT00000084546	KIAA0825	174		ssc-miR-370	ENSSSCT00000053442	PRICKLE1	162
ssc-miR-2320-5p	ENSSSCT00000015510	MAN2A1	163		ssc-miR-1307	ENSSSCT00000071223	H6PD	161
ssc-miR-9860-5p	ENSSSCT00000064332	CSNK1G3	158		ssc-miR-127	ENSSSCT00000047074	MEAF6	156
ssc-miR-361-3p	ENSSSCT00000015591	FNIP1	152		ssc-novel-91	ENSSSCT00000023185	MEAF6	150
ssc-miR-339-3p	ENSSSCT00000015600	IRF1	167		ssc-miR-615	ENSSSCT00000067455	PYCR1	162
ssc-novel-24	ENSSSCT00000015634	CXCL14	158		ssc-novel-89a	ENSSSCT00000067455	PYCR1	153
ssc-miR-1343	ENSSSCT00000015660	EGR1	162		ssc-novel-89b	ENSSSCT00000067455	PYCR1	153
ssc-novel-24	ENSSSCT00000029343	ANKHD1	163		ssc-miR-503	ENSSSCT00000065734	-	164
ssc-miR-1307	ENSSSCT00000036147	IK	167		ssc-miR-1343	ENSSSCT00000060655	RAP1GAP2	160
ssc-miR-326	ENSSSCT00000075813	IL17B	156		ssc-novel-16	ENSSSCT00000060655	RAP1GAP2	154
ssc-miR-361-3p	ENSSSCT00000075813	IL17B	165		ssc-miR-615	ENSSSCT00000062330	MAML2	156
ssc-miR-1343	ENSSSCT00000015781	ARHGEF37	324		ssc-miR-615	ENSSSCT00000048322	MVD	172
ssc-miR-149	ENSSSCT00000015781	ARHGEF37	168		ssc-miR-331-3p	ENSSSCT00000077148	CXCL12	168
ssc-miR-2320-5p	ENSSSCT00000069503	PSMD13	345		ssc-novel-134	ENSSSCT00000057146	SEMA6B	158
ssc-miR-744	ENSSSCT00000015917	TRIM66	163		ssc-novel-146	ENSSSCT00000040149	SEMA6B	166
ssc-miR-361-3p	ENSSSCT00000015922	TMEM9B	177		ssc-miR-1307	ENSSSCT00000085870	MFHAS1	154
ssc-miR-296-5p	ENSSSCT00000015931	TUB	152		ssc-miR-193a-5p	ENSSSCT00000060433	HES4	164
ssc-miR-328	ENSSSCT00000054981	TUB	164		ssc-novel-126	ENSSSCT00000081455	WDR44	165
ssc-novel-24	ENSSSCT00000015931	TUB	316		ssc-novel-30	ENSSSCT00000089560	MRPS22	157
ssc-novel-126	ENSSSCT00000015976	TRIM3	161		ssc-miR-125a	ENSSSCT00000089590	SUMO1	155
ssc-novel-186	ENSSSCT00000015976	TRIM3	158		ssc-miR-149	ENSSSCT00000044998	SUMO1	155
ssc-miR-423-3p	ENSSSCT00000085393	STIM1	167		ssc-novel-126	ENSSSCT00000069203	SUMO1	164
ssc-miR-744	ENSSSCT00000085393	STIM1	155		ssc-miR-127	ENSSSCT00000037570	PTPRF	158
ssc-miR-1307	ENSSSCT00000016153	NUMA1	158		ssc-miR-1307	ENSSSCT00000044195	CSNK1D	165
ssc-miR-1343	ENSSSCT00000016153	NUMA1	155		ssc-miR-615	ENSSSCT00000083827	CSNK1D	166
ssc-miR-149	ENSSSCT00000016153	NUMA1	165		ssc-miR-1343	ENSSSCT00000044195	CSNK1D	156
ssc-miR-193a-5p	ENSSSCT00000016153	NUMA1	159		ssc-miR-503	ENSSSCT00000039458	ADGRB1	163
ssc-miR-328	ENSSSCT00000016153	NUMA1	164		ssc-miR-423-3p	ENSSSCT00000039458	ADGRB1	155
ssc-miR-331-3p	ENSSSCT00000016153	NUMA1	164		ssc-miR-1343	ENSSSCT00000039458	ADGRB1	309
ssc-miR-423-3p	ENSSSCT00000016153	NUMA1	172		ssc-miR-127	ENSSSCT00000052310	-	155
ssc-miR-744	ENSSSCT00000016153	NUMA1	158		ssc-novel-126	ENSSSCT00000032515	TUBG1	166
ssc-miR-9860-5p	ENSSSCT00000048901	NUMA1	158		ssc-miR-296-5p	ENSSSCT00000078802	-	172
ssc-novel-118	ENSSSCT00000016153	NUMA1	163		ssc-miR-149	ENSSSCT00000078802	-	169
ssc-novel-30	ENSSSCT00000016153	NUMA1	164		ssc-miR-345-3p	ENSSSCT00000055261	NSMCE1	173
ssc-miR-2320-5p	ENSSSCT00000062517	SLCO2B1	159		ssc-miR-361-3p	ENSSSCT00000045835	-	158
ssc-miR-1343	ENSSSCT00000071158	MYO7A	168		ssc-miR-1307	ENSSSCT00000051521	-	158
ssc-miR-328	ENSSSCT00000071158	MYO7A	163		ssc-miR-503	ENSSSCT00000055614	OAF	176
ssc-novel-126	ENSSSCT00000016234	AQP11	168		ssc-novel-30	ENSSSCT00000050446	CCDC50	165
ssc-miR-1468	ENSSSCT00000071196	CLNS1A	173		ssc-miR-1307	ENSSSCT00000088607	FGFRL1	164
ssc-miR-2320-5p	ENSSSCT00000071196	CLNS1A	163		ssc-miR-296-5p	ENSSSCT00000059244	FGFRL1	310
ssc-miR-615	ENSSSCT00000077391	DLG2	156		ssc-miR-1307	ENSSSCT00000050354	KLF15	168
ssc-miR-339-3p	ENSSSCT00000033431	NOX4	171		ssc-miR-149	ENSSSCT00000041005	KLF15	179
ssc-miR-9860-5p	ENSSSCT00000051131	-	153		ssc-miR-149	ENSSSCT00000079613	GTPBP8	166
ssc-novel-5	ENSSSCT00000051131	-	172		ssc-miR-361-3p	ENSSSCT00000040829	SHMT2	166
ssc-miR-1343	ENSSSCT00000016304	CEP295	161		ssc-miR-1343	ENSSSCT00000056872	TK1	159
ssc-novel-30	ENSSSCT00000047165	CEP295	173		ssc-novel-30	ENSSSCT00000056872	TK1	182
ssc-miR-296-5p	ENSSSCT00000066175	AMOTL1	155		ssc-miR-296-5p	ENSSSCT00000086588	RAB31	162
ssc-novel-52	ENSSSCT00000066175	AMOTL1	167		ssc-miR-296-5p	ENSSSCT00000084779	PRC1	163
ssc-miR-145-5p	ENSSSCT00000016431	BUD13	177		ssc-miR-615	ENSSSCT00000083299	RNF220	159
ssc-miR-326	ENSSSCT00000016431	BUD13	157		ssc-miR-1307	ENSSSCT00000041903	PPFIA1	163
ssc-novel-224	ENSSSCT00000025641	SIK3	163		ssc-miR-1343	ENSSSCT00000041903	PPFIA1	152
ssc-miR-328	ENSSSCT00000016446	CEP164	338		ssc-miR-370	ENSSSCT00000041903	PPFIA1	155
ssc-novel-24	ENSSSCT00000016446	CEP164	154		ssc-novel-30	ENSSSCT00000086896	PPFIA1	158
ssc-miR-615	ENSSSCT00000036199	CD3D	167		ssc-miR-370	ENSSSCT00000053141	RFTN2	160
ssc-miR-1343	ENSSSCT00000057477	HMBS	164		ssc-novel-16	ENSSSCT00000072041	OPCML	164
ssc-miR-125a	ENSSSCT00000016479	ABCG4	166		ssc-miR-1343	ENSSSCT00000047589	-	166
ssc-miR-125b	ENSSSCT00000016479	ABCG4	162		ssc-miR-331-3p	ENSSSCT00000055843	DNAJA4	162
ssc-miR-1343	ENSSSCT00000080797	ABCG4	163		ssc-miR-370	ENSSSCT00000083428	NIT1	159
ssc-miR-2320-5p	ENSSSCT00000016479	ABCG4	166		ssc-miR-345-5p	ENSSSCT00000087907	RBKS	154
ssc-miR-345-3p	ENSSSCT00000016479	ABCG4	157		ssc-miR-196b-3p	ENSSSCT00000056657	RBKS	168
ssc-miR-615	ENSSSCT00000083050	CBL	165		ssc-miR-615	ENSSSCT00000067817	RBKS	160
ssc-miR-328	ENSSSCT00000016482	MCAM	163		ssc-novel-16	ENSSSCT00000060508	CCNT1	164
ssc-miR-615	ENSSSCT00000037671	HSPA8	153		ssc-miR-29a	ENSSSCT00000068172	EML2	164
ssc-novel-224	ENSSSCT00000063934	VWA5A	170		ssc-miR-361-3p	ENSSSCT00000053533	EML2	152
ssc-miR-2320-5p	ENSSSCT00000016562	SIAE	169		ssc-miR-30c-3p	ENSSSCT00000040341	-	171
ssc-miR-328	ENSSSCT00000016601	ETS1	158		ssc-miR-370	ENSSSCT00000040341	-	170
ssc-miR-339-3p	ENSSSCT00000016601	ETS1	156		ssc-miR-503	ENSSSCT00000059567	LPIN2	164
ssc-miR-145-5p	ENSSSCT00000050215	ARHGAP32	186		ssc-novel-126	ENSSSCT00000039717	-	168
ssc-miR-615	ENSSSCT00000050215	ARHGAP32	166		ssc-miR-1307	ENSSSCT00000039628	AGAP2	151
ssc-miR-744	ENSSSCT00000043272	ARHGAP32	150		ssc-miR-1249	ENSSSCT00000039628	AGAP2	166
ssc-miR-149	ENSSSCT00000016635	FMO4	169		ssc-miR-1307	ENSSSCT00000062437	MAD1L1	159
ssc-miR-1343	ENSSSCT00000016654	PIK3C2B	154		ssc-miR-1343	ENSSSCT00000062437	MAD1L1	157
ssc-miR-328	ENSSSCT00000016654	PIK3C2B	151		ssc-miR-149	ENSSSCT00000042783	C7orf50	167
ssc-miR-2320-5p	ENSSSCT00000030810	MDM4	162		ssc-novel-126	ENSSSCT00000089449	NDUFV2	168
ssc-miR-296-5p	ENSSSCT00000049794	ADAM22	158		ssc-miR-1343	ENSSSCT00000026652	PSMF1	150
ssc-miR-744	ENSSSCT00000063634	AKAP9	153		ssc-miR-1343	ENSSSCT00000040687	TNRC6A	160
ssc-miR-326	ENSSSCT00000047673	COL28A1	156		ssc-miR-652	ENSSSCT00000046690	RP9	172
ssc-miR-331-3p	ENSSSCT00000047673	COL28A1	162		ssc-miR-1343	ENSSSCT00000046690	RP9	163
ssc-miR-2320-5p	ENSSSCT00000048347	THSD7A	166		ssc-novel-89a	ENSSSCT00000052362	NADK	159
ssc-miR-345-3p	ENSSSCT00000086799	AGMO	157		ssc-novel-89b	ENSSSCT00000052362	NADK	159
ssc-miR-222	ENSSSCT00000046038	CROT	169		ssc-miR-370	ENSSSCT00000050420	PPP1R12A	180
ssc-miR-9860-5p	ENSSSCT00000025400	PCLO	164		ssc-miR-127	ENSSSCT00000040879	CLASP1	163
ssc-novel-24	ENSSSCT00000043910	PTPN12	166		ssc-miR-615	ENSSSCT00000024092	CLASP1	321
ssc-miR-1343	ENSSSCT00000081106	RELN	160		ssc-miR-149	ENSSSCT00000057376	WTIP	165
ssc-miR-1343	ENSSSCT00000079439	ASTN1	167		ssc-novel-30	ENSSSCT00000057376	WTIP	159
ssc-miR-326	ENSSSCT00000026733	ASTN1	157		ssc-miR-361-3p	ENSSSCT00000050540	KANK2	157
ssc-miR-331-3p	ENSSSCT00000074953	QSOX1	160		ssc-miR-1343	ENSSSCT00000052303	SLC38A8	151
ssc-miR-615	ENSSSCT00000016924	QSOX1	153		ssc-novel-16	ENSSSCT00000042457	GAS2L2	164
ssc-miR-1307	ENSSSCT00000016938	RGSL1	155		ssc-novel-89a	ENSSSCT00000052405	GAS2L2	160
ssc-miR-1343	ENSSSCT00000016940	RGS16	157		ssc-novel-89b	ENSSSCT00000052405	GAS2L2	160
ssc-miR-1343	ENSSSCT00000016948	SMG7	157		ssc-novel-91	ENSSSCT00000042457	GAS2L2	162
ssc-miR-2320-5p	ENSSSCT00000016948	SMG7	175		ssc-novel-126	ENSSSCT00000039677	RPL28	165
ssc-novel-30	ENSSSCT00000066652	C1orf21	169		ssc-miR-361-3p	ENSSSCT00000080614	-	156
ssc-novel-30	ENSSSCT00000049420	ANGEL2	168		ssc-novel-146	ENSSSCT00000041973	CNN2	172
ssc-miR-296-5p	ENSSSCT00000079971	VASH2	163		ssc-miR-296-5p	ENSSSCT00000086945	-	156
ssc-miR-361-3p	ENSSSCT00000079971	VASH2	166		ssc-miR-1343	ENSSSCT00000057256	-	151
ssc-miR-423-5p	ENSSSCT00000016982	VASH2	167		ssc-miR-149	ENSSSCT00000053475	KCNQ1	156
ssc-novel-234	ENSSSCT00000080815	ATF3	171		ssc-miR-361-3p	ENSSSCT00000039729	EEPD1	161
ssc-miR-149	ENSSSCT00000082048	DTL	157		ssc-miR-1307	ENSSSCT00000050087	PRR16	168
ssc-miR-1343	ENSSSCT00000039020	HHAT	164		ssc-miR-370	ENSSSCT00000085246	STOML2	163
ssc-novel-118	ENSSSCT00000043109	HHAT	163		ssc-miR-1343	ENSSSCT00000086884	PATJ	156
ssc-miR-2320-5p	ENSSSCT00000060494	GRB10	171		ssc-miR-296-5p	ENSSSCT00000062621	ARRDC1	161
ssc-miR-615	ENSSSCT00000017091	-	171		ssc-miR-370	ENSSSCT00000037362	ARRDC1	163
ssc-miR-1307	ENSSSCT00000026310	TENM3	153		ssc-miR-615	ENSSSCT00000077061	NKD1	157
ssc-novel-125	ENSSSCT00000026310	TENM3	173		ssc-miR-1307	ENSSSCT00000053006	PTP4A2	158
ssc-miR-361-3p	ENSSSCT00000024370	SLC25A4	157		ssc-miR-1343	ENSSSCT00000080127	ICAM2	163
ssc-novel-126	ENSSSCT00000017193	SLC25A4	168		ssc-miR-1249	ENSSSCT00000086540	ICAM2	167
ssc-miR-326	ENSSSCT00000017203	KLKB1	157		ssc-miR-370	ENSSSCT00000048855	ERCC2	163
ssc-miR-331-3p	ENSSSCT00000057125	-	165		ssc-miR-296-5p	ENSSSCT00000082036	PTGDS	165
ssc-novel-118	ENSSSCT00000052123	-	159		ssc-miR-361-3p	ENSSSCT00000062041	NUPR1	164
ssc-miR-1307	ENSSSCT00000054221	DUSP4	155		ssc-miR-149	ENSSSCT00000062041	NUPR1	164
ssc-miR-423-3p	ENSSSCT00000017275	MYO7B	161		ssc-miR-331-3p	ENSSSCT00000042964	DLGAP3	158
ssc-novel-224	ENSSSCT00000076394	FMNL2	167		ssc-novel-30	ENSSSCT00000042964	DLGAP3	156
ssc-miR-1343	ENSSSCT00000037304	PRPF40A	168		ssc-novel-89a	ENSSSCT00000042964	DLGAP3	160
ssc-miR-2320-5p	ENSSSCT00000076213	PKP4	163		ssc-novel-89b	ENSSSCT00000042964	DLGAP3	160
ssc-novel-186	ENSSSCT00000041733	PKP4	160		ssc-miR-615	ENSSSCT00000084951	E2F3	169
ssc-miR-345-5p	ENSSSCT00000033269	PLA2R1	177		ssc-novel-30	ENSSSCT00000043429	E2F3	165
ssc-miR-150	ENSSSCT00000017325	SCN3A	166		ssc-novel-126	ENSSSCT00000058742	EHHADH	168
ssc-novel-118	ENSSSCT00000017325	SCN3A	165		ssc-miR-296-5p	ENSSSCT00000090353	BCL2L13	157
ssc-miR-328	ENSSSCT00000017409	HNRNPA3	160		ssc-novel-16	ENSSSCT00000090353	BCL2L13	165
ssc-miR-1343	ENSSSCT00000017460	COL5A2	156		ssc-miR-30c-3p	ENSSSCT00000039904	-	176
ssc-miR-423-5p	ENSSSCT00000046486	SPATS2L	161		ssc-novel-126	ENSSSCT00000043834	RPS20	168
ssc-miR-361-3p	ENSSSCT00000076220	ADAM23	154		ssc-miR-1343	ENSSSCT00000073552	-	476
ssc-miR-2320-5p	ENSSSCT00000038596	PIKFYVE	172		ssc-miR-370	ENSSSCT00000073552	-	151
ssc-miR-1343	ENSSSCT00000049207	MAP2	156		ssc-miR-1343	ENSSSCT00000072427	PXN	161
ssc-novel-118	ENSSSCT00000049207	MAP2	167		ssc-miR-503	ENSSSCT00000062787	REXO1	163
ssc-miR-345-5p	ENSSSCT00000048029	FN1	164		ssc-miR-615	ENSSSCT00000062787	REXO1	162
ssc-miR-1307	ENSSSCT00000024455	-	157		ssc-miR-127	ENSSSCT00000049510	PROSER1	168
ssc-miR-2320-5p	ENSSSCT00000024455	-	171		ssc-miR-361-3p	ENSSSCT00000042294	SLC26A9	163
ssc-miR-345-5p	ENSSSCT00000024455	-	167		ssc-novel-91	ENSSSCT00000062533	SPTBN1	163
ssc-miR-744	ENSSSCT00000024455	-	171		ssc-novel-16	ENSSSCT00000075681	GMFG	164
ssc-miR-326	ENSSSCT00000028116	CYP27A1	165		ssc-miR-370	ENSSSCT00000076875	SMARCD2	160
ssc-novel-23	ENSSSCT00000017647	CNPPD1	166		ssc-miR-615	ENSSSCT00000059576	-	170
ssc-miR-326	ENSSSCT00000017649	ZFAND2B	166		ssc-miR-652	ENSSSCT00000077197	ING4	153
ssc-miR-361-3p	ENSSSCT00000017649	ZFAND2B	150		ssc-miR-370	ENSSSCT00000068238	-	161
ssc-miR-149	ENSSSCT00000017658	DNAJB2	169		ssc-miR-125a	ENSSSCT00000031413	NRN1L	172
ssc-miR-2320-5p	ENSSSCT00000049857	DNAJB2	167		ssc-miR-331-3p	ENSSSCT00000031413	NRN1L	150
ssc-miR-328	ENSSSCT00000049857	DNAJB2	163
ssc-novel-118	ENSSSCT00000049857	DNAJB2	332
ssc-miR-1307	ENSSSCT00000060683	AGAP1	162
ssc-miR-361-3p	ENSSSCT00000045380	AGAP1	158
ssc-miR-1343	ENSSSCT00000068854	FARP2	150
ssc-miR-2320-5p	ENSSSCT00000067315	FARP2	166
ssc-miR-339-3p	ENSSSCT00000068854	FARP2	158
ssc-miR-744	ENSSSCT00000068854	FARP2	321
ssc-miR-296-5p	ENSSSCT00000066907	KIF1A	157
ssc-miR-339-3p	ENSSSCT00000066907	KIF1A	153
ssc-miR-361-3p	ENSSSCT00000066907	KIF1A	156
ssc-miR-744	ENSSSCT00000066907	KIF1A	158
ssc-miR-1307	ENSSSCT00000017914	-	175
ssc-novel-5	ENSSSCT00000017914	-	155
ssc-miR-328	ENSSSCT00000091112	BRAF	167
ssc-novel-118	ENSSSCT00000045857	DENND2A	173
ssc-novel-162	ENSSSCT00000045857	DENND2A	169
ssc-novel-126	ENSSSCT00000067503	-	169
ssc-novel-24	ENSSSCT00000080082	-	163
ssc-miR-1249	ENSSSCT00000031119	CALD1	162
ssc-miR-328	ENSSSCT00000018005	CALD1	158
ssc-miR-331-3p	ENSSSCT00000073903	UBE2H	158
ssc-miR-1249	ENSSSCT00000075379	NRF1	167
ssc-miR-2320-5p	ENSSSCT00000063744	AHCYL2	166
ssc-miR-423-5p	ENSSSCT00000018044	KCP	171
ssc-miR-744	ENSSSCT00000018044	KCP	163
ssc-novel-234	ENSSSCT00000018044	KCP	163
ssc-novel-24	ENSSSCT00000018044	KCP	161
ssc-miR-1343	ENSSSCT00000018048	FLNC	159
ssc-novel-118	ENSSSCT00000018048	FLNC	170
ssc-novel-118	ENSSSCT00000018061	LRRC4	157
ssc-novel-118	ENSSSCT00000018062	SND1	165
ssc-novel-30	ENSSSCT00000055766	CADPS2	163
ssc-miR-1296-5p	ENSSSCT00000042619	CPED1	172
ssc-miR-744	ENSSSCT00000042619	CPED1	171
ssc-miR-423-5p	ENSSSCT00000045753	WNT2	176
ssc-miR-149	ENSSSCT00000038262	SEPTIN7	162
ssc-miR-744	ENSSSCT00000090249	SEPTIN7	157
ssc-novel-118	ENSSSCT00000090249	SEPTIN7	156
ssc-miR-1307	ENSSSCT00000065209	PLEKHA8	163
ssc-miR-1343	ENSSSCT00000062512	MYO1G	163
ssc-miR-1343	ENSSSCT00000075783	YKT6	160
ssc-miR-744	ENSSSCT00000075783	YKT6	153
ssc-novel-118	ENSSSCT00000075783	YKT6	161
ssc-miR-1343	ENSSSCT00000018236	AEBP1	156
ssc-miR-328	ENSSSCT00000045049	AEBP1	167
ssc-miR-339-3p	ENSSSCT00000018236	AEBP1	179
ssc-miR-1343	ENSSSCT00000018248	GLI3	164
ssc-miR-361-3p	ENSSSCT00000076635	MYO10	160
ssc-miR-149	ENSSSCT00000018309	ADAMTS12	180
ssc-miR-149	ENSSSCT00000083799	RICTOR	159
ssc-miR-1343	ENSSSCT00000071125	DDX4	167
ssc-novel-126	ENSSSCT00000071125	DDX4	168
ssc-miR-423-3p	ENSSSCT00000057010	ERBIN	156
ssc-novel-30	ENSSSCT00000054440	ERBIN	160
ssc-miR-1307	ENSSSCT00000030461	PIK3R1	159
ssc-miR-455-3p	ENSSSCT00000030461	PIK3R1	183
ssc-novel-24	ENSSSCT00000030461	PIK3R1	154
ssc-novel-59a	ENSSSCT00000030461	PIK3R1	171
ssc-novel-59b	ENSSSCT00000030461	PIK3R1	171
ssc-miR-744	ENSSSCT00000033376	DUSP1	163
ssc-miR-744	ENSSSCT00000031905	FGF18	165
ssc-miR-1307	ENSSSCT00000018524	SLIT3	305
ssc-miR-331-3p	ENSSSCT00000018524	SLIT3	161
ssc-miR-361-3p	ENSSSCT00000018524	SLIT3	153
ssc-miR-423-5p	ENSSSCT00000018524	SLIT3	171
ssc-novel-186	ENSSSCT00000018524	SLIT3	162
ssc-miR-2320-5p	ENSSSCT00000018565	ADAM19	327
ssc-miR-331-3p	ENSSSCT00000018565	ADAM19	159
ssc-miR-423-5p	ENSSSCT00000018565	ADAM19	175
ssc-miR-615	ENSSSCT00000018565	ADAM19	162
ssc-novel-24	ENSSSCT00000058118	CLPTM1L	164
ssc-miR-1307	ENSSSCT00000018651	RAB40B	166
ssc-miR-328	ENSSSCT00000078602	RAB40B	160
ssc-miR-744	ENSSSCT00000084707	RAB40B	171
ssc-miR-1343	ENSSSCT00000077002	RPTOR	158
ssc-miR-328	ENSSSCT00000077002	RPTOR	173
ssc-miR-615	ENSSSCT00000091413	RPTOR	168
ssc-miR-2320-5p	ENSSSCT00000054836	BAIAP2	172
ssc-miR-326	ENSSSCT00000054836	BAIAP2	164
ssc-miR-361-3p	ENSSSCT00000054836	BAIAP2	162
ssc-miR-615	ENSSSCT00000054836	BAIAP2	166
ssc-miR-744	ENSSSCT00000069593	BAIAP2	159
ssc-novel-118	ENSSSCT00000054836	BAIAP2	163
ssc-novel-186	ENSSSCT00000069593	BAIAP2	177
ssc-novel-30	ENSSSCT00000054836	BAIAP2	168
ssc-miR-1307	ENSSSCT00000018664	NPTX1	323
ssc-miR-1343	ENSSSCT00000018664	NPTX1	163
ssc-miR-2320-5p	ENSSSCT00000018664	NPTX1	169
ssc-miR-331-3p	ENSSSCT00000018664	NPTX1	160
ssc-miR-149	ENSSSCT00000041462	-	170
ssc-miR-328	ENSSSCT00000041462	-	183
ssc-novel-126	ENSSSCT00000041462	-	168
ssc-novel-24	ENSSSCT00000018668	-	153
ssc-novel-24	ENSSSCT00000062550	-	164
ssc-miR-149	ENSSSCT00000040901	-	165
ssc-miR-9860-5p	ENSSSCT00000040901	-	173
ssc-novel-186	ENSSSCT00000040901	-	159
ssc-miR-328	ENSSSCT00000075327	EXOC7	168
ssc-miR-361-3p	ENSSSCT00000041668	EXOC7	160
ssc-miR-615	ENSSSCT00000075327	EXOC7	167
ssc-novel-24	ENSSSCT00000080675	EXOC7	326
ssc-novel-30	ENSSSCT00000075327	EXOC7	170
ssc-miR-328	ENSSSCT00000055191	UNK	175
ssc-miR-196b-5p	ENSSSCT00000044194	TTYH2	168
ssc-miR-361-3p	ENSSSCT00000071386	TTYH2	152
ssc-miR-1249	ENSSSCT00000049119	RPL38	159
ssc-miR-1307	ENSSSCT00000018774	CDC42EP4	165
ssc-miR-1343	ENSSSCT00000018774	CDC42EP4	159
ssc-miR-1296-5p	ENSSSCT00000018794	AXIN2	156
ssc-novel-24	ENSSSCT00000018814	SCN4A	323
ssc-miR-1343	ENSSSCT00000065838	STRADA	151
ssc-miR-30a-3p	ENSSSCT00000034527	ACE	180
ssc-miR-326	ENSSSCT00000034527	ACE	156
ssc-miR-339-3p	ENSSSCT00000018829	ACE	156
ssc-miR-2320-5p	ENSSSCT00000018832	TANC2	168
ssc-miR-125a	ENSSSCT00000049922	HEXIM2	168
ssc-miR-296-5p	ENSSSCT00000049555	HEXIM2	157
ssc-novel-52	ENSSSCT00000049922	HEXIM2	171
ssc-miR-744	ENSSSCT00000083915	ETV4	162
ssc-miR-125a	ENSSSCT00000018959	ODAD4	181
ssc-miR-125b	ENSSSCT00000018959	ODAD4	172
ssc-novel-52	ENSSSCT00000018959	ODAD4	165
ssc-miR-1343	ENSSSCT00000018963	DNAJC7	167
ssc-miR-615	ENSSSCT00000018963	DNAJC7	158
ssc-miR-143-5p	ENSSSCT00000048744	CNP	167
ssc-miR-2320-5p	ENSSSCT00000048744	CNP	169
ssc-novel-126	ENSSSCT00000059642	CNP	165
ssc-miR-296-5p	ENSSSCT00000039812	RARA	152
ssc-miR-331-3p	ENSSSCT00000039812	RARA	159
ssc-novel-24	ENSSSCT00000039812	RARA	163
ssc-miR-361-3p	ENSSSCT00000074596	IKZF3	164
ssc-miR-1296-5p	ENSSSCT00000053602	CDK12	157
ssc-novel-24	ENSSSCT00000053602	CDK12	156
ssc-miR-150	ENSSSCT00000080918	PLXDC1	164
ssc-novel-162	ENSSSCT00000080918	PLXDC1	177
ssc-novel-118	ENSSSCT00000067690	NPEPPS	167
ssc-miR-423-5p	ENSSSCT00000019070	-	166
ssc-miR-744	ENSSSCT00000019070	-	162
ssc-miR-1307	ENSSSCT00000019071	TBX21	171
ssc-novel-118	ENSSSCT00000019071	TBX21	170
ssc-miR-615	ENSSSCT00000030177	HSF5	182
ssc-miR-744	ENSSSCT00000083657	-	159
ssc-miR-328	ENSSSCT00000058932	ZNF207	341
ssc-novel-126	ENSSSCT00000058932	ZNF207	160
ssc-miR-196b-5p	ENSSSCT00000074851	-	170
ssc-miR-326	ENSSSCT00000043321	-	167
ssc-miR-361-3p	ENSSSCT00000043321	-	159
ssc-miR-361-3p	ENSSSCT00000080491	NOS2	164
ssc-miR-149	ENSSSCT00000090043	PHF12	152
ssc-novel-5	ENSSSCT00000019351	PHF12	151
ssc-miR-331-3p	ENSSSCT00000019373	-	160
ssc-miR-339-3p	ENSSSCT00000019373	-	164
ssc-novel-186	ENSSSCT00000019373	-	160
ssc-novel-24	ENSSSCT00000019373	-	169
ssc-miR-1343	ENSSSCT00000061110	ABR	158
ssc-miR-2320-5p	ENSSSCT00000061110	ABR	161
ssc-miR-328	ENSSSCT00000065827	ABR	165
ssc-miR-615	ENSSSCT00000061110	ABR	154
ssc-novel-118	ENSSSCT00000065827	ABR	158
ssc-miR-1343	ENSSSCT00000019382	GEMIN4	159
ssc-miR-328	ENSSSCT00000053086	GEMIN4	160
ssc-miR-328	ENSSSCT00000019386	VPS53	159
ssc-miR-331-3p	ENSSSCT00000019386	VPS53	160
ssc-miR-1343	ENSSSCT00000019391	PRPF8	153
ssc-miR-2320-5p	ENSSSCT00000046054	SGSM2	174
ssc-miR-1343	ENSSSCT00000025005	-	159
ssc-miR-326	ENSSSCT00000025005	-	335
ssc-miR-331-3p	ENSSSCT00000056972	ASPA	157
ssc-miR-296-5p	ENSSSCT00000062924	-	150
ssc-miR-331-3p	ENSSSCT00000062924	-	164
ssc-miR-1343	ENSSSCT00000038453	ITGAE	158
ssc-novel-118	ENSSSCT00000038453	ITGAE	154
ssc-miR-615	ENSSSCT00000056237	ATP2A3	164
ssc-miR-744	ENSSSCT00000056237	ATP2A3	159
ssc-miR-1249	ENSSSCT00000019469	PITPNM3	166
ssc-miR-1307	ENSSSCT00000019467	PITPNM3	164
ssc-miR-1343	ENSSSCT00000040139	PITPNM3	160
ssc-miR-149	ENSSSCT00000040070	PITPNM3	169
ssc-miR-296-5p	ENSSSCT00000019469	PITPNM3	163
ssc-miR-328	ENSSSCT00000019467	PITPNM3	162
ssc-novel-118	ENSSSCT00000040070	PITPNM3	168
ssc-novel-24	ENSSSCT00000071511	PITPNM3	159
ssc-miR-1343	ENSSSCT00000088659	PLD2	159
ssc-miR-296-5p	ENSSSCT00000019509	SLC16A13	162
ssc-miR-339-3p	ENSSSCT00000019525	NEURL4	162
ssc-novel-24	ENSSSCT00000019525	NEURL4	168
ssc-novel-30	ENSSSCT00000019525	NEURL4	158
ssc-novel-24	ENSSSCT00000051117	KDM6B	170
ssc-miR-296-5p	ENSSSCT00000032848	PER1	157
ssc-novel-224	ENSSSCT00000032848	PER1	166
ssc-miR-1307	ENSSSCT00000019610	DNAH9	155
ssc-miR-425-3p	ENSSSCT00000019610	DNAH9	174
ssc-novel-24	ENSSSCT00000019610	DNAH9	150
ssc-miR-149	ENSSSCT00000019634	-	164
ssc-miR-744	ENSSSCT00000019634	-	159
ssc-miR-2320-5p	ENSSSCT00000019643	SLC5A10	171
ssc-miR-615	ENSSSCT00000064503	SLC5A10	170
ssc-miR-615	ENSSSCT00000019651	SRCIN1	170
ssc-novel-30	ENSSSCT00000019651	SRCIN1	173
ssc-miR-125a	ENSSSCT00000026487	KMT2C	173
ssc-miR-361-3p	ENSSSCT00000043259	KMT2C	323
ssc-miR-744	ENSSSCT00000043259	KMT2C	157
ssc-novel-126	ENSSSCT00000026487	KMT2C	157
ssc-novel-162	ENSSSCT00000043259	KMT2C	175
ssc-miR-1296-5p	ENSSSCT00000058548	MAP3K8	171
ssc-miR-1296-5p	ENSSSCT00000024579	TRIOBP	168
ssc-miR-331-3p	ENSSSCT00000052648	TRIOBP	151
ssc-miR-143-5p	ENSSSCT00000047138	CDC16	157
ssc-novel-126	ENSSSCT00000047138	CDC16	164
ssc-miR-331-3p	ENSSSCT00000030551	SCAF4	162
ssc-novel-194	ENSSSCT00000030551	SCAF4	167
ssc-miR-744	ENSSSCT00000025909	BRWD1	158
ssc-miR-331-3p	ENSSSCT00000022581	GRIPAP1	157
ssc-miR-339-3p	ENSSSCT00000039231	GRIPAP1	179
ssc-miR-328	ENSSSCT00000022931	BSPRY	169
ssc-miR-326	ENSSSCT00000090161	GAK	170
ssc-miR-331-3p	ENSSSCT00000090161	GAK	163
ssc-novel-118	ENSSSCT00000068188	GAK	161
ssc-novel-24	ENSSSCT00000030363	GJC1	168
ssc-miR-1296-5p	ENSSSCT00000050125	CHD3	176
ssc-miR-193a-5p	ENSSSCT00000019543	CHD3	164
ssc-miR-339-3p	ENSSSCT00000042642	CHD3	166
ssc-novel-118	ENSSSCT00000042642	CHD3	164
ssc-miR-1343	ENSSSCT00000029214	TRMT1L	160
ssc-miR-328	ENSSSCT00000029214	TRMT1L	321
ssc-novel-24	ENSSSCT00000049159	TRMT1L	154
ssc-miR-1343	ENSSSCT00000031494	LSS	161
ssc-miR-339-3p	ENSSSCT00000031494	LSS	167
ssc-miR-615	ENSSSCT00000031494	LSS	163
ssc-miR-1343	ENSSSCT00000040304	DCTN4	161
ssc-miR-423-3p	ENSSSCT00000037735	ATP10B	159
ssc-miR-125a	ENSSSCT00000027719	KCNJ5	167
ssc-novel-118	ENSSSCT00000027719	KCNJ5	154
ssc-miR-1343	ENSSSCT00000043132	CLCN2	168
ssc-novel-24	ENSSSCT00000081038	CLCN2	158
ssc-miR-1307	ENSSSCT00000041965	DAPK2	174
ssc-miR-133a-3p	ENSSSCT00000045733	RBM3	163
ssc-miR-339-3p	ENSSSCT00000032414	NEU3	182
ssc-miR-149	ENSSSCT00000061938	ZNF879	161
ssc-novel-30	ENSSSCT00000015319	ZNF879	173
ssc-novel-126	ENSSSCT00000032349	MAU2	174
ssc-miR-30c-3p	ENSSSCT00000083872	XRRA1	158
ssc-miR-326	ENSSSCT00000075384	XRRA1	161
ssc-miR-2320-5p	ENSSSCT00000023293	ZNF341	164
ssc-miR-326	ENSSSCT00000027979	RANBP10	161
ssc-miR-1343	ENSSSCT00000027674	MYO1C	161
ssc-miR-221-3p	ENSSSCT00000027674	MYO1C	175
ssc-miR-339-3p	ENSSSCT00000027674	MYO1C	163
ssc-novel-24	ENSSSCT00000029719	MXRA8	172
ssc-miR-149	ENSSSCT00000039252	ZNF135	176
ssc-miR-2320-5p	ENSSSCT00000043769	GNB1	163
ssc-miR-423-3p	ENSSSCT00000043769	GNB1	169
ssc-miR-149	ENSSSCT00000023036	SYT7	166
ssc-miR-615	ENSSSCT00000023036	SYT7	159
ssc-miR-1307	ENSSSCT00000060404	DOCK9	156
ssc-miR-328	ENSSSCT00000027258	DOCK9	159
ssc-miR-331-3p	ENSSSCT00000042343	DOCK9	165
ssc-miR-615	ENSSSCT00000060404	DOCK9	155
ssc-novel-125	ENSSSCT00000022790	SULT1C2	167
ssc-novel-118	ENSSSCT00000043876	-	150
ssc-miR-326	ENSSSCT00000077289	DIS3L2	318
ssc-miR-331-3p	ENSSSCT00000077289	DIS3L2	167
ssc-miR-345-3p	ENSSSCT00000077289	DIS3L2	167
ssc-miR-423-3p	ENSSSCT00000077289	DIS3L2	162
ssc-miR-9860-5p	ENSSSCT00000026575	DIS3L2	165
ssc-miR-2320-5p	ENSSSCT00000054906	AGRN	163
ssc-miR-296-5p	ENSSSCT00000026215	AGRN	169
ssc-miR-744	ENSSSCT00000087598	BRD4	167
ssc-miR-1307	ENSSSCT00000023766	PCDH1	159
ssc-miR-361-3p	ENSSSCT00000023766	PCDH1	151
ssc-miR-615	ENSSSCT00000023766	PCDH1	161
ssc-miR-744	ENSSSCT00000023766	PCDH1	167
ssc-novel-24	ENSSSCT00000023766	PCDH1	163
ssc-miR-331-3p	ENSSSCT00000023123	UMODL1	155
ssc-novel-186	ENSSSCT00000051924	KAZALD1	303
ssc-miR-2320-5p	ENSSSCT00000023354	TEX12	171
ssc-miR-143-5p	ENSSSCT00000047668	ZNF644	154
ssc-miR-296-5p	ENSSSCT00000082994	DCP1A	158
ssc-miR-744	ENSSSCT00000027653	CLTC	152
ssc-miR-1307	ENSSSCT00000068753	DAZAP2	165
ssc-miR-133a-3p	ENSSSCT00000029927	CARMIL2	166
ssc-miR-328	ENSSSCT00000029927	CARMIL2	159
ssc-miR-339-3p	ENSSSCT00000029927	CARMIL2	169
ssc-novel-118	ENSSSCT00000029927	CARMIL2	332
ssc-miR-339-3p	ENSSSCT00000029235	-	174
ssc-miR-1307	ENSSSCT00000035982	PDGFRB	162
ssc-miR-149	ENSSSCT00000035982	PDGFRB	159
ssc-miR-296-5p	ENSSSCT00000035982	PDGFRB	150
ssc-miR-328	ENSSSCT00000015789	PDGFRB	158
ssc-novel-5	ENSSSCT00000035982	PDGFRB	157
ssc-miR-296-5p	ENSSSCT00000031496	MCM5	165
ssc-miR-361-3p	ENSSSCT00000031496	MCM5	168
ssc-novel-24	ENSSSCT00000072312	MCM5	155
ssc-miR-361-3p	ENSSSCT00000068562	GRM8	160
ssc-miR-361-3p	ENSSSCT00000027869	-	164
ssc-novel-30	ENSSSCT00000027869	-	160
ssc-miR-339-3p	ENSSSCT00000025548	EFR3B	166
ssc-miR-2320-5p	ENSSSCT00000023062	ARFGEF3	171
ssc-miR-339-3p	ENSSSCT00000023062	ARFGEF3	342
ssc-novel-5	ENSSSCT00000025840	PARP3	158
ssc-novel-30	ENSSSCT00000029818	PDS5A	154
ssc-miR-2320-5p	ENSSSCT00000049686	ABCA7	175
ssc-novel-146	ENSSSCT00000049686	ABCA7	172
ssc-miR-331-3p	ENSSSCT00000050485	TARDBP	155
ssc-miR-361-3p	ENSSSCT00000026686	CDH3	151
ssc-miR-1307	ENSSSCT00000069300	SLC66A2	158
ssc-miR-2320-5p	ENSSSCT00000069300	SLC66A2	165
ssc-miR-1343	ENSSSCT00000026611	MOSPD3	163
ssc-miR-326	ENSSSCT00000074657	MOSPD3	164
ssc-novel-126	ENSSSCT00000072437	FOXJ3	160
ssc-miR-615	ENSSSCT00000061021	SH3YL1	150
ssc-miR-1307	ENSSSCT00000055381	SRRM2	161
ssc-novel-146	ENSSSCT00000051053	SRRM2	158
ssc-miR-1307	ENSSSCT00000041538	-	166
ssc-novel-126	ENSSSCT00000041538	-	153
ssc-miR-2320-5p	ENSSSCT00000045121	-	171
ssc-miR-326	ENSSSCT00000026406	-	160
ssc-miR-7134-5p	ENSSSCT00000054366	PNRC2	176
ssc-miR-1249	ENSSSCT00000032543	FCN2	163
ssc-miR-1307	ENSSSCT00000088666	REST	162
ssc-miR-1249	ENSSSCT00000024369	EMP3	179
ssc-miR-2320-5p	ENSSSCT00000024369	EMP3	168
ssc-miR-328	ENSSSCT00000024369	EMP3	175
ssc-miR-133a-3p	ENSSSCT00000076208	UBE2L6	171
ssc-miR-1307	ENSSSCT00000087834	SAMD4A	161
ssc-miR-331-3p	ENSSSCT00000087834	SAMD4A	156
ssc-miR-1343	ENSSSCT00000030746	ITPR1	152
ssc-miR-1307	ENSSSCT00000010103	AFF1	163
ssc-miR-1343	ENSSSCT00000010103	AFF1	167
ssc-miR-615	ENSSSCT00000010103	AFF1	169
ssc-miR-1343	ENSSSCT00000034199	TNXB	167
ssc-miR-296-5p	ENSSSCT00000027572	TNXB	159
ssc-miR-328	ENSSSCT00000050115	TNXB	156
ssc-miR-331-3p	ENSSSCT00000034199	TNXB	160
ssc-miR-361-3p	ENSSSCT00000034199	TNXB	335
ssc-miR-423-5p	ENSSSCT00000034199	TNXB	169
ssc-miR-744	ENSSSCT00000034199	TNXB	162
ssc-novel-162	ENSSSCT00000034199	TNXB	178
ssc-novel-234	ENSSSCT00000027572	TNXB	154
ssc-novel-24	ENSSSCT00000034199	TNXB	495
ssc-novel-30	ENSSSCT00000027572	TNXB	175
ssc-miR-328	ENSSSCT00000026923	CTSB	160
ssc-miR-1307	ENSSSCT00000033129	TRIM37	161
ssc-miR-744	ENSSSCT00000026348	HNRNPR	166
ssc-miR-339-3p	ENSSSCT00000022729	ACSF3	161
ssc-miR-615	ENSSSCT00000058136	ACSF3	154
ssc-novel-24	ENSSSCT00000058136	ACSF3	151
ssc-miR-1343	ENSSSCT00000029090	P3H1	159
ssc-miR-328	ENSSSCT00000028401	P3H1	171
ssc-miR-615	ENSSSCT00000055681	P3H1	166
ssc-novel-118	ENSSSCT00000055681	P3H1	162
ssc-miR-1343	ENSSSCT00000025759	NEDD9	165
ssc-miR-744	ENSSSCT00000025759	NEDD9	160
ssc-miR-326	ENSSSCT00000023373	PHF21A	161
ssc-novel-24	ENSSSCT00000051529	PHF21A	168
ssc-miR-145-5p	ENSSSCT00000063915	ARMC9	160
ssc-miR-328	ENSSSCT00000025826	GOLM2	162
ssc-miR-2320-5p	ENSSSCT00000031942	PLXNA1	167
ssc-miR-328	ENSSSCT00000031942	PLXNA1	168
ssc-miR-331-3p	ENSSSCT00000031942	PLXNA1	165
ssc-miR-328	ENSSSCT00000043319	MMRN2	161
ssc-novel-194	ENSSSCT00000057018	ZNF800	173
ssc-miR-331-3p	ENSSSCT00000014065	ANO1	173
ssc-miR-615	ENSSSCT00000014065	ANO1	167
ssc-novel-186	ENSSSCT00000014065	ANO1	168
ssc-miR-2320-5p	ENSSSCT00000066698	-	162
ssc-miR-339-3p	ENSSSCT00000028648	-	152
ssc-novel-146	ENSSSCT00000083294	-	167
ssc-novel-30	ENSSSCT00000083773	-	161
ssc-novel-30	ENSSSCT00000085685	-	169
ssc-miR-149	ENSSSCT00000074141	SLC2A6	162
ssc-miR-296-5p	ENSSSCT00000074141	SLC2A6	159
ssc-miR-361-3p	ENSSSCT00000074141	SLC2A6	155
ssc-novel-24	ENSSSCT00000074141	SLC2A6	159
ssc-novel-30	ENSSSCT00000074141	SLC2A6	152
ssc-miR-296-5p	ENSSSCT00000040214	ALKBH7	170
ssc-novel-186	ENSSSCT00000040214	ALKBH7	174
ssc-miR-149	ENSSSCT00000031364	DLG4	152
ssc-miR-296-5p	ENSSSCT00000068331	DLG4	154
ssc-miR-2320-5p	ENSSSCT00000027574	ID4	160
ssc-miR-1343	ENSSSCT00000018111	MET	162
ssc-miR-423-5p	ENSSSCT00000018111	MET	176
ssc-miR-1343	ENSSSCT00000037953	TRIP12	169
ssc-miR-339-3p	ENSSSCT00000051734	TRIP12	157
ssc-novel-24	ENSSSCT00000051734	TRIP12	158
ssc-miR-1343	ENSSSCT00000041784	RAF1	167
ssc-miR-423-5p	ENSSSCT00000041784	RAF1	156
ssc-miR-1307	ENSSSCT00000057143	PHLDB1	163
ssc-miR-1343	ENSSSCT00000057143	PHLDB1	172
ssc-miR-2320-5p	ENSSSCT00000057143	PHLDB1	163
ssc-miR-339-3p	ENSSSCT00000057143	PHLDB1	156
ssc-miR-2320-5p	ENSSSCT00000088522	ATAT1	165
ssc-miR-1307	ENSSSCT00000010250	SPART	155
ssc-miR-615	ENSSSCT00000075004	ZNF524	156
ssc-miR-744	ENSSSCT00000075584	ZNF524	150
ssc-miR-1307	ENSSSCT00000074586	RRBP1	167
ssc-miR-1343	ENSSSCT00000022352	ALDH4A1	159
ssc-miR-1307	ENSSSCT00000043789	CACNA1S	166
ssc-miR-328	ENSSSCT00000043789	CACNA1S	175
ssc-miR-361-3p	ENSSSCT00000028700	CACNA1S	171
ssc-novel-24	ENSSSCT00000043789	CACNA1S	163
ssc-miR-2320-5p	ENSSSCT00000026966	PORCN	161
ssc-miR-193a-5p	ENSSSCT00000054127	PRAM1	171
ssc-miR-744	ENSSSCT00000054127	PRAM1	161
ssc-novel-118	ENSSSCT00000073766	PRAM1	163
ssc-novel-24	ENSSSCT00000026102	-	159
ssc-miR-1249	ENSSSCT00000059051	SLC35A2	176
ssc-miR-296-5p	ENSSSCT00000029541	SLC35A2	157
ssc-novel-30	ENSSSCT00000029541	SLC35A2	163
ssc-miR-1307	ENSSSCT00000045968	-	167
ssc-miR-125a	ENSSSCT00000023069	METTL1	167
ssc-miR-328	ENSSSCT00000023069	METTL1	175
ssc-miR-149	ENSSSCT00000057627	ASPH	158
ssc-miR-361-3p	ENSSSCT00000057627	ASPH	161
ssc-novel-24	ENSSSCT00000066543	FBXO24	158
ssc-miR-125a	ENSSSCT00000037143	PLD3	159
ssc-miR-149	ENSSSCT00000037143	PLD3	159
ssc-miR-2320-5p	ENSSSCT00000037143	PLD3	161
ssc-novel-24	ENSSSCT00000037143	PLD3	152
ssc-miR-1307	ENSSSCT00000061206	ATN1	163
ssc-miR-7134-5p	ENSSSCT00000056047	ELK4	166
ssc-novel-126	ENSSSCT00000037380	ELK4	160
ssc-novel-24	ENSSSCT00000028743	TSHZ3	156
ssc-miR-1307	ENSSSCT00000031066	ARMC5	154
ssc-miR-296-5p	ENSSSCT00000065476	FAM50A	166
ssc-miR-339-3p	ENSSSCT00000065476	FAM50A	164
ssc-novel-126	ENSSSCT00000065476	FAM50A	168
ssc-miR-1249	ENSSSCT00000080324	PHC2	170
ssc-miR-2320-5p	ENSSSCT00000080324	PHC2	156
ssc-novel-118	ENSSSCT00000080324	PHC2	163
ssc-novel-126	ENSSSCT00000080324	PHC2	170
ssc-novel-30	ENSSSCT00000029688	CCDC14	160
ssc-miR-1307	ENSSSCT00000024478	DVL3	162
ssc-miR-149	ENSSSCT00000024478	DVL3	158
ssc-miR-1343	ENSSSCT00000029770	KCNK5	313
ssc-miR-744	ENSSSCT00000029770	KCNK5	158
ssc-miR-615	ENSSSCT00000069466	PROS1	156
ssc-miR-1307	ENSSSCT00000065295	MIB1	159
ssc-miR-296-5p	ENSSSCT00000047559	RUFY3	157
ssc-novel-24	ENSSSCT00000047559	RUFY3	171
ssc-miR-1343	ENSSSCT00000001629	-	168
ssc-miR-326	ENSSSCT00000001629	-	161
ssc-miR-1307	ENSSSCT00000017315	COBLL1	158
ssc-miR-361-3p	ENSSSCT00000077374	KMO	170
ssc-miR-149	ENSSSCT00000068759	IRS1	160
ssc-novel-126	ENSSSCT00000089345	IRS1	156
ssc-miR-193a-5p	ENSSSCT00000081586	SLC10A3	183
ssc-miR-326	ENSSSCT00000075092	SLC10A3	165
ssc-miR-744	ENSSSCT00000075092	SLC10A3	153
ssc-miR-1343	ENSSSCT00000019263	TADA2A	162
ssc-miR-328	ENSSSCT00000079800	ESR1	164
ssc-novel-126	ENSSSCT00000071703	NLE1	160
ssc-novel-24	ENSSSCT00000026878	NLE1	318
ssc-novel-30	ENSSSCT00000027484	ANAPC4	173
ssc-miR-2320-5p	ENSSSCT00000032259	IGFBP5	166
ssc-miR-1343	ENSSSCT00000054589	SSBP4	152
ssc-miR-331-3p	ENSSSCT00000054589	SSBP4	162
ssc-miR-615	ENSSSCT00000054589	SSBP4	167
ssc-miR-125a	ENSSSCT00000032098	FAM83E	165
ssc-novel-118	ENSSSCT00000032098	FAM83E	161
ssc-miR-423-5p	ENSSSCT00000033285	TTLL5	169
ssc-miR-423-3p	ENSSSCT00000045963	SRPK2	163
ssc-miR-2320-5p	ENSSSCT00000040578	ZBTB20	167
ssc-novel-24	ENSSSCT00000046258	FHOD1	160
ssc-miR-328	ENSSSCT00000024389	TNK1	166
ssc-miR-361-3p	ENSSSCT00000090115	TNK1	152
ssc-miR-744	ENSSSCT00000024389	TNK1	155
ssc-novel-118	ENSSSCT00000024389	TNK1	167
ssc-miR-149	ENSSSCT00000028270	CCNF	163
ssc-miR-326	ENSSSCT00000028270	CCNF	160
ssc-miR-615	ENSSSCT00000028270	CCNF	159
ssc-miR-744	ENSSSCT00000028270	CCNF	153
ssc-miR-328	ENSSSCT00000046744	NRP2	166
ssc-novel-118	ENSSSCT00000046744	NRP2	172
ssc-novel-118	ENSSSCT00000055158	R3HDM2	170
ssc-miR-326	ENSSSCT00000056466	DCUN1D2	165
ssc-miR-331-3p	ENSSSCT00000028205	DCUN1D2	156
ssc-miR-1343	ENSSSCT00000073728	CLEC16A	318
ssc-miR-149	ENSSSCT00000073728	CLEC16A	181
ssc-novel-118	ENSSSCT00000024993	LEKR1	163
ssc-miR-30c-3p	ENSSSCT00000076077	SYNRG	167
ssc-miR-328	ENSSSCT00000036739	SYNRG	155
ssc-novel-24	ENSSSCT00000036739	SYNRG	174
ssc-miR-744	ENSSSCT00000083700	PTPN13	167
ssc-miR-2320-5p	ENSSSCT00000028017	UHRF1BP1L	166
ssc-novel-162	ENSSSCT00000054792	CARHSP1	175
ssc-miR-1343	ENSSSCT00000088856	HIPK2	164
ssc-novel-24	ENSSSCT00000028580	HIPK2	160
ssc-miR-423-5p	ENSSSCT00000050830	ZDHHC20	176
ssc-novel-24	ENSSSCT00000048539	ZDHHC20	165
ssc-miR-150	ENSSSCT00000062794	LMNB2	168
ssc-miR-328	ENSSSCT00000081468	ZNF646	165
ssc-miR-361-3p	ENSSSCT00000081468	ZNF646	169
ssc-miR-149	ENSSSCT00000011114	NID1	159
ssc-miR-125a	ENSSSCT00000070955	FARP1	166
ssc-miR-125b	ENSSSCT00000070955	FARP1	172
ssc-miR-744	ENSSSCT00000070970	FARP1	157
ssc-novel-118	ENSSSCT00000086113	FARP1	154
ssc-novel-24	ENSSSCT00000083701	CPSF4	151
ssc-miR-2320-5p	ENSSSCT00000008875	TMEM87B	167
ssc-miR-1249	ENSSSCT00000073614	ENTPD6	172
ssc-miR-149	ENSSSCT00000085022	ENTPD6	167
ssc-miR-1343	ENSSSCT00000070327	MAN2B2	331
ssc-miR-328	ENSSSCT00000070327	MAN2B2	167
ssc-miR-361-3p	ENSSSCT00000070327	MAN2B2	158
ssc-miR-328	ENSSSCT00000082639	LPCAT3	171
ssc-novel-186	ENSSSCT00000042905	PARD6B	156
ssc-miR-345-3p	ENSSSCT00000061670	PTCH1	165
ssc-miR-133a-3p	ENSSSCT00000047656	COL6A3	159
ssc-miR-296-5p	ENSSSCT00000047656	COL6A3	158
ssc-miR-326	ENSSSCT00000047656	COL6A3	167
ssc-miR-339-3p	ENSSSCT00000066100	COL6A3	165
ssc-novel-186	ENSSSCT00000066100	COL6A3	158
ssc-novel-24	ENSSSCT00000066100	COL6A3	161
ssc-novel-126	ENSSSCT00000053182	AASDH	160
ssc-miR-615	ENSSSCT00000085335	WWOX	162
ssc-miR-1343	ENSSSCT00000083426	TMEM53	160
ssc-miR-2320-5p	ENSSSCT00000030222	TMEM53	169
ssc-novel-24	ENSSSCT00000088259	TMEM53	315
ssc-miR-339-3p	ENSSSCT00000062867	FBXO22	163
ssc-miR-331-3p	ENSSSCT00000023219	NDUFA4L2	154
ssc-miR-1307	ENSSSCT00000027109	EML1	153
ssc-novel-126	ENSSSCT00000071485	EML1	158
ssc-novel-30	ENSSSCT00000059589	EML1	165
ssc-miR-149	ENSSSCT00000067013	TNS1	151
ssc-miR-615	ENSSSCT00000067013	TNS1	161
ssc-miR-9860-5p	ENSSSCT00000067013	TNS1	160
ssc-miR-1343	ENSSSCT00000012602	-	157
ssc-miR-296-5p	ENSSSCT00000022793	-	165
ssc-novel-44	ENSSSCT00000053409	-	175
ssc-miR-328	ENSSSCT00000038736	RPRD1A	168
ssc-miR-1343	ENSSSCT00000038708	-	150
ssc-miR-361-3p	ENSSSCT00000038708	-	159
ssc-novel-118	ENSSSCT00000038708	-	316
ssc-novel-143	ENSSSCT00000047850	SHLD2	180
ssc-miR-149	ENSSSCT00000031104	IQSEC1	162
ssc-miR-328	ENSSSCT00000050745	-	158
ssc-miR-361-3p	ENSSSCT00000081400	-	170
ssc-miR-574	ENSSSCT00000030211	LSAMP	171
ssc-miR-326	ENSSSCT00000070229	COG4	156
ssc-miR-1343	ENSSSCT00000027939	EP400	158
ssc-miR-1343	ENSSSCT00000026531	ARHGEF15	178
ssc-novel-24	ENSSSCT00000064920	ASAP3	158
ssc-miR-1343	ENSSSCT00000046790	VPS26B	157
ssc-miR-149	ENSSSCT00000046790	VPS26B	170
ssc-miR-2320-5p	ENSSSCT00000046790	VPS26B	164
ssc-novel-30	ENSSSCT00000059204	DICER1	158
ssc-miR-1307	ENSSSCT00000068700	POLR2A	175
ssc-miR-331-3p	ENSSSCT00000029425	POLR2A	161
ssc-miR-1343	ENSSSCT00000079563	-	159
ssc-miR-339-3p	ENSSSCT00000087216	S1PR5	158
ssc-miR-361-3p	ENSSSCT00000064064	-	165
ssc-miR-331-3p	ENSSSCT00000030637	REM1	156
ssc-miR-326	ENSSSCT00000050591	-	173
ssc-miR-328	ENSSSCT00000050591	-	163
ssc-novel-126	ENSSSCT00000050591	-	164
ssc-miR-1307	ENSSSCT00000031816	PTPRS	165
ssc-miR-2320-5p	ENSSSCT00000031816	PTPRS	167
ssc-miR-328	ENSSSCT00000031816	PTPRS	154
ssc-novel-118	ENSSSCT00000031816	PTPRS	165
ssc-novel-24	ENSSSCT00000031816	PTPRS	156
ssc-novel-126	ENSSSCT00000087725	RAB18	160
ssc-miR-2320-5p	ENSSSCT00000086720	RBM25	161
ssc-miR-423-5p	ENSSSCT00000028859	-	166
ssc-novel-118	ENSSSCT00000023064	NEIL2	162
ssc-novel-126	ENSSSCT00000023064	NEIL2	160
ssc-miR-1296-5p	ENSSSCT00000076386	CASP1	171
ssc-miR-423-5p	ENSSSCT00000070445	CASP1	158
ssc-miR-149	ENSSSCT00000025301	CCDC102A	169
ssc-novel-186	ENSSSCT00000073641	-	157
ssc-miR-2320-5p	ENSSSCT00000083632	PTPRM	166
ssc-miR-1307	ENSSSCT00000046972	FAM3A	166
ssc-miR-1343	ENSSSCT00000046972	FAM3A	162
ssc-miR-296-5p	ENSSSCT00000078431	FAM3A	155
ssc-miR-423-3p	ENSSSCT00000046972	FAM3A	164
ssc-miR-2320-5p	ENSSSCT00000022259	-	168
ssc-miR-361-3p	ENSSSCT00000022259	-	160
ssc-miR-296-5p	ENSSSCT00000019035	MED24	152
ssc-novel-24	ENSSSCT00000019035	MED24	166
ssc-novel-30	ENSSSCT00000019035	MED24	169
ssc-miR-1307	ENSSSCT00000026311	-	170
ssc-miR-328	ENSSSCT00000026311	-	172
ssc-miR-339-3p	ENSSSCT00000026311	-	322
ssc-miR-744	ENSSSCT00000026311	-	336
ssc-miR-331-3p	ENSSSCT00000030631	ECM1	157
ssc-miR-149	ENSSSCT00000037364	MAP4	179
ssc-miR-423-5p	ENSSSCT00000037364	MAP4	173
ssc-novel-186	ENSSSCT00000068698	PPARGC1A	160
ssc-miR-339-3p	ENSSSCT00000056174	PCDHAC2	165
ssc-miR-361-3p	ENSSSCT00000088603	PCDHAC2	161
ssc-miR-423-5p	ENSSSCT00000088603	PCDHAC2	163
ssc-novel-224	ENSSSCT00000056174	PCDHAC2	168
ssc-novel-234	ENSSSCT00000026584	HUNK	154
ssc-novel-24	ENSSSCT00000026584	HUNK	167
ssc-novel-24	ENSSSCT00000082119	CAPN2	161
ssc-miR-423-5p	ENSSSCT00000028362	CIAPIN1	161
ssc-miR-615	ENSSSCT00000009470	PXDN	153
ssc-miR-744	ENSSSCT00000009470	PXDN	168
ssc-miR-222	ENSSSCT00000084116	NASP	160
ssc-miR-615	ENSSSCT00000084116	NASP	159
ssc-miR-1343	ENSSSCT00000046845	WBP1L	162
ssc-miR-339-3p	ENSSSCT00000031259	WBP1L	160
ssc-miR-361-3p	ENSSSCT00000031259	WBP1L	151
ssc-novel-24	ENSSSCT00000031259	WBP1L	168
ssc-miR-1307	ENSSSCT00000038814	FAM120B	158
ssc-miR-744	ENSSSCT00000080526	PLCH2	157
ssc-novel-146	ENSSSCT00000080526	PLCH2	170
ssc-novel-24	ENSSSCT00000080526	PLCH2	313
ssc-miR-345-3p	ENSSSCT00000038846	-	160
ssc-miR-744	ENSSSCT00000038846	-	155
ssc-miR-133a-3p	ENSSSCT00000030923	FZD2	155
ssc-miR-1343	ENSSSCT00000026033	FASN	318
ssc-novel-125	ENSSSCT00000026033	FASN	167
ssc-miR-1343	ENSSSCT00000031970	KLF7	167
ssc-miR-615	ENSSSCT00000052838	-	171
ssc-novel-118	ENSSSCT00000038800	PRMT5	162
ssc-novel-234	ENSSSCT00000022566	PRMT5	165
ssc-miR-296-5p	ENSSSCT00000088272	SMURF1	162
ssc-novel-24	ENSSSCT00000088272	SMURF1	167
ssc-miR-331-3p	ENSSSCT00000068137	DEDD2	160
ssc-miR-615	ENSSSCT00000068137	DEDD2	170
ssc-miR-326	ENSSSCT00000082744	-	170
ssc-miR-331-3p	ENSSSCT00000040994	-	163
ssc-miR-149	ENSSSCT00000065918	CUL9	171
ssc-miR-331-3p	ENSSSCT00000030706	CUL9	170
ssc-novel-30	ENSSSCT00000030706	CUL9	173
ssc-miR-296-5p	ENSSSCT00000064242	RPRD2	151
ssc-miR-149	ENSSSCT00000038229	-	157
ssc-miR-361-3p	ENSSSCT00000025557	DPP3	150
ssc-novel-175	ENSSSCT00000047796	MIER1	182
ssc-miR-1343	ENSSSCT00000030280	CFAP74	175
ssc-miR-361-3p	ENSSSCT00000030280	CFAP74	170
ssc-miR-145-5p	ENSSSCT00000005311	IGF1R	168
ssc-miR-1307	ENSSSCT00000030858	ARID2	167
ssc-novel-126	ENSSSCT00000064554	ARID2	157
ssc-miR-331-5p	ENSSSCT00000034721	-	161
ssc-miR-1307	ENSSSCT00000036294	FGFR3	167
ssc-miR-1307	ENSSSCT00000053994	APOA1	151
ssc-miR-615	ENSSSCT00000053994	APOA1	172
ssc-miR-1343	ENSSSCT00000035788	S100A1	158
ssc-miR-1343	ENSSSCT00000029404	ATP13A2	320
ssc-miR-149	ENSSSCT00000029404	ATP13A2	166
ssc-novel-126	ENSSSCT00000060694	SLFN14	164
ssc-miR-1307	ENSSSCT00000045087	-	166
ssc-miR-1343	ENSSSCT00000043866	-	162
ssc-miR-1249	ENSSSCT00000055013	LMOD1	170
ssc-miR-1296-5p	ENSSSCT00000055013	LMOD1	165
ssc-miR-328	ENSSSCT00000055013	LMOD1	159
ssc-miR-339-3p	ENSSSCT00000055013	LMOD1	169
ssc-novel-24	ENSSSCT00000055013	LMOD1	150
ssc-novel-126	ENSSSCT00000061563	TFCP2	165
ssc-miR-2320-5p	ENSSSCT00000038189	HS3ST6	166
ssc-miR-331-3p	ENSSSCT00000038189	HS3ST6	161
ssc-novel-126	ENSSSCT00000038189	HS3ST6	168
ssc-miR-328	ENSSSCT00000047724	-	172
ssc-miR-1307	ENSSSCT00000056455	CTBP1	161
ssc-novel-24	ENSSSCT00000038177	CTBP1	159
ssc-miR-2320-5p	ENSSSCT00000059252	NR4A1	154
ssc-miR-361-3p	ENSSSCT00000059252	NR4A1	160
ssc-miR-125a	ENSSSCT00000065808	-	162
ssc-novel-24	ENSSSCT00000065808	-	169
ssc-miR-331-3p	ENSSSCT00000065891	PRRT1B	173
ssc-miR-339-3p	ENSSSCT00000037965	HRAS	174
ssc-miR-1343	ENSSSCT00000078109	NICN1	153
ssc-novel-24	ENSSSCT00000077949	FOSB	161
ssc-miR-149	ENSSSCT00000062251	-	164
ssc-novel-126	ENSSSCT00000062251	-	164
ssc-miR-1307	ENSSSCT00000042678	SEPHS1	162
ssc-miR-423-5p	ENSSSCT00000071065	SEPHS1	179
ssc-miR-1343	ENSSSCT00000057152	BRF1	172
ssc-miR-361-3p	ENSSSCT00000057152	BRF1	165
ssc-miR-423-5p	ENSSSCT00000057152	BRF1	169
ssc-novel-186	ENSSSCT00000049137	BRF1	150
ssc-miR-149	ENSSSCT00000082415	-	164
ssc-miR-326	ENSSSCT00000082415	-	161
ssc-miR-2320-5p	ENSSSCT00000052456	ARL3	166
ssc-miR-361-3p	ENSSSCT00000041250	DDIT4	152
ssc-miR-361-3p	ENSSSCT00000046917	PTCH2	157
ssc-miR-331-3p	ENSSSCT00000055711	DNASE1L3	152
[truncated: 438 more rows]
