# Supplementary material for: MicroRNA transcriptome analysis reveals the potential role of miRNAs in regulating adipocyte hyperplasia and hypertrophy
Source: Front Genet. 2026 Jan 16;17:1737852. doi: 10.3389/fgene.2026.1737852 (PMC12856495; doi:10.3389/fgene.2026.1737852)
Supplement: Supplementary file 8 [file Table8.xlsx]

## Sheet: Sheet1
Supplementary Table S8 The key miRNA-mRNA pairs involved in porcine backfat development
185 miRNA-mRNA pairs were closely related to related to adipocyte differentiation and hyperplasia			122 miRNA-mRNA pairs were closely related to adipocyte metabolism and hypertrophy
miRNA	mRNA		miRNA	mRNA
ssc-miR-1249	ADCY6		ssc-miR-1249	AACS
ssc-miR-1249	JARID2		ssc-miR-1249	AGAP2
ssc-miR-1249	RASGRP4		ssc-miR-1249	ICAM2
ssc-miR-125a	CACNB3		ssc-miR-125a	ABCG4
ssc-miR-125a	LAMB2		ssc-miR-1307	AGAP2
ssc-miR-125a	RPS6KA1		ssc-miR-1307	ALDH5A1
ssc-miR-1307	CACNA1S		ssc-miR-1307	ARAP1
ssc-miR-1307	DUSP4		ssc-miR-1307	GATM
ssc-miR-1307	DVL3		ssc-miR-1307	HUWE1
ssc-miR-1307	FGFR3		ssc-miR-1307	MAN1C1
ssc-miR-1307	LMNA		ssc-miR-1307	RRBP1
ssc-miR-1307	MAP2K3		ssc-miR-1307	TRIM37
ssc-miR-1307	PDGFRB		ssc-miR-1343	ABCA1
ssc-miR-1307	PIK3R1		ssc-miR-1343	ABCB8
ssc-miR-1307	PLCG1		ssc-miR-1343	ABCG4
ssc-miR-1307	REST		ssc-miR-1343	ALDH4A1
ssc-miR-1307	SIPA1L1		ssc-miR-1343	FASN
ssc-miR-1307	SLC7A5		ssc-miR-1343	GIT1
ssc-miR-1307	TCF3		ssc-miR-1343	ICAM2
ssc-miR-1307	TRAF2		ssc-miR-1343	NOS3
ssc-miR-1307	TSC2		ssc-miR-1343	P4HA1
ssc-miR-1307	ZFHX3		ssc-miR-1343	PARD3
ssc-miR-1343	ADCY6		ssc-miR-1343	RGS3
ssc-miR-1343	CDC25B		ssc-miR-1343	SEC24B
ssc-miR-1343	COL4A6		ssc-miR-1343	SEMA3A
ssc-miR-1343	DUSP16		ssc-miR-1343	VCP
ssc-miR-1343	FARP2		ssc-miR-149	ABCB8
ssc-miR-1343	FLNC		ssc-miR-149	ARFGAP2
ssc-miR-1343	HSPG2		ssc-miR-149	DNAJB2
ssc-miR-1343	ITGAM		ssc-miR-149	GIT1
ssc-miR-1343	ITPR1		ssc-miR-149	IQSEC1
ssc-miR-1343	LAMA1		ssc-miR-149	RUFY1
ssc-miR-1343	MAP2K3		ssc-miR-149	VCP
ssc-miR-1343	MET		ssc-miR-296-5p	ABCB8
ssc-miR-1343	MTOR		ssc-miR-296-5p	ARPC4
ssc-miR-1343	PDPK1		ssc-miR-296-5p	ARRB1
ssc-miR-1343	PPP2R5D		ssc-miR-296-5p	RAB31
ssc-miR-1343	RAF1		ssc-miR-296-5p	RGS3
ssc-miR-1343	RASGRP4		ssc-miR-30c-3p	HUWE1
ssc-miR-1343	RELN		ssc-miR-30c-3p	SEMA4C
ssc-miR-1343	RPS6KA1		ssc-miR-331-3p	ABCB8
ssc-miR-1343	RPTOR		ssc-miR-331-3p	ABCC5
ssc-miR-1343	STRADA		ssc-miR-331-3p	ACADS
ssc-miR-1343	TCF3		ssc-miR-331-3p	ARAP1
ssc-miR-1343	THBS3		ssc-miR-331-3p	ARPC4
ssc-miR-1343	TNC		ssc-miR-331-3p	CXCL12
ssc-miR-1343	TNXB		ssc-miR-331-3p	HSP90AA1
ssc-miR-149	DVL3		ssc-miR-331-3p	PLXNA1
ssc-miR-149	HSPG2		ssc-miR-331-3p	UBE2H
ssc-miR-149	IRS1		ssc-miR-345-3p	ABCG4
ssc-miR-149	ITGAM		ssc-miR-345-3p	ELOB
ssc-miR-149	LMNA		ssc-miR-345-3p	PTCH1
ssc-miR-149	MAPK9		ssc-miR-345-5p	RGS3
ssc-miR-149	PDGFRB		ssc-miR-361-3p	ARPC4
ssc-miR-149	PDPK1		ssc-miR-361-3p	FBXO6
ssc-miR-149	RICTOR		ssc-miR-361-3p	HSP90AA1
ssc-miR-149	SIPA1L2		ssc-miR-361-3p	HUWE1
ssc-miR-149	TNC		ssc-miR-361-3p	NOS2
ssc-miR-2320-5p	ABL1		ssc-miR-361-3p	SAE1
ssc-miR-2320-5p	ADCY6		ssc-miR-361-3p	SEMA6A
ssc-miR-2320-5p	AGRN		ssc-miR-361-3p	UBA7
ssc-miR-2320-5p	AKT2		ssc-miR-361-3p	UGGT2
ssc-miR-2320-5p	CAMK2G		ssc-miR-370	ABL1
ssc-miR-2320-5p	CHRNB1		ssc-miR-370	ABLIM2
ssc-miR-2320-5p	FARP2		ssc-miR-370	ACSF3
ssc-miR-2320-5p	GNB1		ssc-miR-370	ALDH7A1
ssc-miR-2320-5p	GRB10		ssc-miR-370	ARAP1
ssc-miR-2320-5p	ID4		ssc-miR-370	ARPC2
ssc-miR-2320-5p	LAMA1		ssc-miR-370	HYOU1
ssc-miR-2320-5p	LAMA3		ssc-miR-370	IQSEC1
ssc-miR-2320-5p	LAMB2		ssc-miR-370	MAN1C1
ssc-miR-2320-5p	LAMC3		ssc-miR-370	NFATC2
ssc-miR-2320-5p	LRP5		ssc-miR-370	NOS2
ssc-miR-2320-5p	MDM2		ssc-miR-370	SRGAP1
ssc-miR-2320-5p	MEIS1		ssc-miR-370	WASHC1
ssc-miR-2320-5p	NR4A1		ssc-miR-615	ACADS
ssc-miR-2320-5p	SEC13		ssc-miR-615	ACAT2
ssc-miR-2320-5p	THBS3		ssc-miR-615	ACOX3
ssc-miR-2320-5p	TLN1		ssc-miR-615	ACSF3
ssc-miR-2320-5p	WNT2B		ssc-miR-615	ARPC4
ssc-miR-296-5p	AGRN		ssc-miR-615	ARRB1
ssc-miR-296-5p	COL6A3		ssc-miR-615	CBL
ssc-miR-296-5p	ITGAM		ssc-miR-615	PARD3
ssc-miR-296-5p	MAP2K3		ssc-miR-615	PYCR1
ssc-miR-296-5p	PDGFRB		ssc-miR-615	WASHC1
ssc-miR-296-5p	TCF3		ssc-miR-652	BMPR2
ssc-miR-296-5p	THBS3		ssc-miR-652	GIT1
ssc-miR-296-5p	TNXB		ssc-miR-652	RAB7A
ssc-miR-326	CACNB3		ssc-novel-126	ABLIM3
ssc-miR-326	COL4A6		ssc-novel-126	ACADS
ssc-miR-326	COL6A3		ssc-novel-126	ANAPC1
ssc-miR-326	HSPA6		ssc-novel-126	EHHADH
ssc-miR-326	LAMB2		ssc-novel-126	EIF2AK3
ssc-miR-326	NFATC1		ssc-novel-126	NCK1
ssc-miR-326	PPP5C		ssc-novel-126	SMAP2
ssc-miR-326	RPS6KA1		ssc-novel-126	TRIT1
ssc-miR-328	ADCY6		ssc-novel-134	ACAT2
ssc-miR-328	BRAF		ssc-novel-134	ARPC4
ssc-miR-328	CACNA1S		ssc-novel-134	SEMA6B
ssc-miR-328	CTSB		ssc-novel-16	AACS
ssc-miR-328	FLT4		ssc-novel-16	ABCC5
ssc-miR-328	FOS		ssc-novel-16	ABCC9
ssc-miR-328	HSPA6		ssc-novel-16	ABLIM2
ssc-miR-328	ITGAL		ssc-novel-16	ANAPC1
ssc-miR-328	LAMC3		ssc-novel-16	MARCHF6
ssc-miR-328	PDGFRB		ssc-novel-16	PPP3CA
ssc-miR-328	PTK2		ssc-novel-89a	HERC1
ssc-miR-328	RASGRP2		ssc-novel-89a	PYCR1
ssc-miR-328	RPTOR		ssc-novel-89a	SAE1
ssc-miR-328	SLC7A5		ssc-novel-89a	SRGAP1
ssc-miR-328	TNXB		ssc-novel-89b	HERC1
ssc-miR-331-3p	CACNA2D2		ssc-novel-89b	PYCR1
ssc-miR-331-3p	CHRNB1		ssc-novel-89b	SAE1
ssc-miR-331-3p	DAB2IP		ssc-novel-89b	SRGAP1
ssc-miR-331-3p	HSP90AA1		ssc-novel-91	ACSF3
ssc-miR-331-3p	HSPG2		ssc-novel-91	ARRB1
ssc-miR-331-3p	ITGAM		ssc-novel-91	CAMK2D
ssc-miR-331-3p	LAMC3		ssc-novel-91	CANX
ssc-miR-331-3p	MAP2K7		ssc-novel-91	MAN1C1
ssc-miR-331-3p	PPP2R5D		ssc-novel-91	NEDD4L
ssc-miR-331-3p	SIPA1L2		ssc-novel-91	PPP3CA
ssc-miR-331-3p	SLC39A14		ssc-novel-91	WASHC1
ssc-miR-331-3p	TNXB
ssc-miR-339-3p	COL6A3
ssc-miR-339-3p	DAB2IP
ssc-miR-339-3p	FARP2
ssc-miR-339-3p	HRAS
ssc-miR-339-3p	HSPG2
ssc-miR-339-3p	ITGA9
ssc-miR-339-3p	LMNA
ssc-miR-339-3p	TCF3
ssc-miR-339-3p	ZFHX3
ssc-miR-361-3p	CACNA1S
ssc-miR-361-3p	DDIT4
ssc-miR-361-3p	FNIP1
ssc-miR-361-3p	GYS1
ssc-miR-361-3p	GZMH
ssc-miR-361-3p	HSP90AA1
ssc-miR-361-3p	NR4A1
ssc-miR-361-3p	PKN3
ssc-miR-361-3p	SLC7A5
ssc-miR-361-3p	TCF3
ssc-miR-361-3p	THBS3
ssc-miR-361-3p	TNXB
ssc-miR-361-3p	TRAF2
ssc-miR-423-5p	FOS
ssc-miR-423-5p	MET
ssc-miR-423-5p	RAF1
ssc-miR-423-5p	THBS3
ssc-miR-423-5p	TNXB
ssc-miR-423-5p	WNT2
ssc-miR-615	APAF1
ssc-miR-615	BMI1
ssc-miR-615	CACNB2
ssc-miR-615	CBL
ssc-miR-615	CHRNB1
ssc-miR-615	HSPA8
ssc-miR-615	RPTOR
ssc-miR-615	RXRA
ssc-miR-615	TCF3
ssc-miR-615	WNT5B
ssc-miR-744	CDC25B
ssc-miR-744	COL1A1
ssc-miR-744	FARP2
ssc-miR-744	FGF18
ssc-miR-744	FLT4
ssc-miR-744	LMNA
ssc-miR-744	PDPK1
ssc-miR-744	PTPN13
ssc-miR-744	SLC7A5
ssc-miR-744	TNXB
ssc-novel-24	CACNA1S
ssc-novel-24	CAPN2
ssc-novel-24	COL6A3
ssc-novel-24	ITGAM
ssc-novel-24	LAMA3
ssc-novel-24	LRP5
ssc-novel-24	PHLPP1
ssc-novel-24	PIK3R1
ssc-novel-24	PPP2R5D
ssc-novel-24	RXRA
ssc-novel-24	THBS3
ssc-novel-24	TNC
ssc-novel-24	TNXB
ssc-novel-24	VEGFA
